# Supplementary material for: TGFβ-induced expression of long noncoding lincRNA Platr18 controls breast cancer axonogenesis
Source: Life Sci Alliance. 2021 Nov 22;5(2):e202101261. doi: 10.26508/lsa.202101261 (PMC8645334; doi:10.26508/lsa.202101261)
Supplement: Supplementary file 1 [file LSA-2021-01261_TableS1.xlsx]

## Sheet: Sheet1
ID	adj.P.Val	P.Value	F	Gene.title	Gene.symbol
1437308_s_at	2.73e-13	6.06e-18	1971.21	coagulation factor II (thrombin) receptor	F2r
1416167_at	5.28e-13	2.34e-17	1600.58	peroxiredoxin 4	Prdx4
1456590_x_at	3.09e-12	2.06e-16	1144.53	Akr1b3 pseudogene	Gm6644///Akr1b3
1416326_at	1.17e-11	1.03e-15	892.048	cysteine-rich protein 1 (intestinal)	Crip1
1423569_at	7.72e-11	8.56e-15	643.345	glycine amidinotransferase (L-arginine:glycine amidinotransferase)	Gatm
1448319_at	9.66e-11	1.29e-14	604.138	Akr1b3 pseudogene	Gm6644///Akr1b3
1437133_x_at	1.43e-10	2.22e-14	555.023	Akr1b3 pseudogene	Gm6644///Akr1b3
1450958_at	1.6e-10	2.84e-14	534.232	transmembrane 4 superfamily member 1	Tm4sf1
1423756_s_at	2.24e-10	4.47e-14	498.03	insulin-like growth factor binding protein 4	Igfbp4
1435383_x_at	2.37e-10	5.26e-14	485.666	necdin	Ndn
1450852_s_at	3.2e-10	7.82e-14	456.727	coagulation factor II (thrombin) receptor	F2r
1418872_at	3.38e-10	8.98e-14	446.966	ATP-binding cassette, sub-family B (MDR	Abcb1b
1417013_at	5.6e-10	1.61e-13	408.159	heat shock protein 8	Hspb8
1434068_s_at	7.36e-10	2.28e-13	386.674	expressed sequence AI662270	AI662270
1418497_at	7.67e-10	2.57e-13	379.761	fibroblast growth factor 13	Fgf13
1417625_s_at	7.67e-10	2.72e-13	376.28	atypical chemokine receptor 3	Ackr3
1453317_a_at	7.67e-10	2.89e-13	372.794	KH domain containing, RNA binding, signal transduction associated 3	Khdrbs3
1433776_at	1.28e-09	5.12e-13	341.101	lipoma HMGIC fusion partner	Lhfp
1455792_x_at	1.72e-09	7.23e-13	323.242	necdin	Ndn
1448269_a_at	2.8e-09	1.24e-12	297.143	kelch-like 13	Klhl13
1421992_a_at	2.86e-09	1.33e-12	293.883	insulin-like growth factor binding protein 4	Igfbp4
1454933_at	3.47e-09	1.69e-12	283.114	eva-1 homolog B (C. elegans)	Eva1b
1448906_at	5.96e-09	3.04e-12	258.43	cadherin 16	Cdh16
1447021_at	6.49e-09	3.45e-12	253.334	long non-coding RNA, embryonic stem cells expressed 1	Lncenc1
1433465_a_at	7.12e-09	3.95e-12	248.136	expressed sequence AI467606	AI467606
1454808_at	7.75e-09	4.47e-12	243.374	mitochondrial calcium uptake 2	Micu2
1434510_at	1.02e-08	6.24e-12	230.995	3'-phosphoadenosine 5'-phosphosulfate synthase 2	Papss2
1417311_at	1.02e-08	6.35e-12	230.384	cysteine rich protein 2	Crip2
1427042_at	1.07e-08	6.87e-12	227.553	mal, T cell differentiation protein 2	Mal2
1435628_x_at	1.07e-08	7.11e-12	226.304	RIKEN cDNA F630007L15 gene	F630007L15Rik///Gm6958///BC005512
1429270_a_at	2.13e-08	1.46e-11	202.186	synaptonemal complex central element protein 2	Syce2
1437405_a_at	2.38e-08	1.71e-11	197.254	insulin-like growth factor binding protein 4	Igfbp4
1450542_s_at	2.38e-08	1.74e-11	196.721	melanoma antigen, family A, 8	Magea8///Magea6///Magea5///Magea3///Magea2///Magea1
1416049_at	2.9e-08	2.22e-11	189.365	glycine decarboxylase	Gldc
1415923_at	2.9e-08	2.25e-11	188.949	necdin	Ndn
1450871_a_at	2.94e-08	2.35e-11	187.716	branched chain aminotransferase 1, cytosolic	Bcat1
1449024_a_at	3.68e-08	3.02e-11	180.469	hexosaminidase A	Hexa
1449163_at	4.14e-08	3.49e-11	176.413	single immunoglobulin and toll-interleukin 1 receptor (TIR) domain	Sigirr
1416166_a_at	4.23e-08	3.69e-11	174.816	peroxiredoxin 4	Prdx4
1418493_a_at	4.23e-08	3.76e-11	174.361	synuclein, alpha	Snca
1435382_at	4.63e-08	4.21e-11	171.247	necdin	Ndn
1450843_a_at	4.86e-08	4.52e-11	169.325	serine (or cysteine) peptidase inhibitor, clade H, member 1	Serpinh1
1416527_at	5.56e-08	5.3e-11	165.147	RAB32, member RAS oncogene family	Rab32
1460253_at	5.61e-08	5.48e-11	164.313	CKLF-like MARVEL transmembrane domain containing 7	Cmtm7
1416882_at	5.85e-08	5.83e-11	162.692	regulator of G-protein signalling 10	Rgs10
1449283_a_at	6.15e-08	6.27e-11	160.842	mitogen-activated protein kinase 12	Mapk12
1417355_at	7.12e-08	7.42e-11	156.649	paternally expressed 3	Peg3
1451244_a_at	7.47e-08	7.95e-11	154.963	zinc finger protein 422	Zfp422
1448519_at	1.04e-07	1.13e-10	146.555	TEA domain family member 2	Tead2
1427943_at	1.05e-07	1.16e-10	145.964	acylphosphatase 2, muscle type	Acyp2
1456733_x_at	1.06e-07	1.2e-10	145.148	serine (or cysteine) peptidase inhibitor, clade H, member 1	Serpinh1
1417356_at	1.09e-07	1.26e-10	144.174	paternally expressed 3	Peg3
1423715_a_at	1.23e-07	1.44e-10	141.031	neural precursor cell expressed, developmentally down-regulated gene 8	Nedd8
1447883_x_at	1.29e-07	1.58e-10	139.088	microtubule-associated protein 1 light chain 3 alpha	Map1lc3a
1430700_a_at	1.29e-07	1.59e-10	138.964	phospholipase A2, group VII (platelet-activating factor acetylhydrolase, plasma)	Pla2g7
1419292_at	1.29e-07	1.61e-10	138.685	HtrA serine peptidase 3	Htra3
1448642_at	1.38e-07	1.74e-10	136.897	poly(rC) binding protein 1	Pcbp1
1416356_at	1.94e-07	2.58e-10	128.684	guanosine monophosphate reductase 2	Gmpr2
1434345_at	1.94e-07	2.58e-10	128.68	clarin 3	Clrn3
1434067_at	1.94e-07	2.61e-10	128.419	expressed sequence AI662270	AI662270
1423952_a_at	1.94e-07	2.63e-10	128.277	keratin 7	Krt7
1421151_a_at	1.95e-07	2.69e-10	127.795	Eph receptor A2	Epha2
1416554_at	1.95e-07	2.73e-10	127.554	PDZ and LIM domain 1 (elfin)	Pdlim1
1436936_s_at	2.08e-07	2.95e-10	125.944	inactive X specific transcripts	Xist
1452716_at	2.16e-07	3.11e-10	124.945	family with sequence similarity 213, member A	Fam213a
1428670_at	2.44e-07	3.56e-10	122.254
1449167_at	2.62e-07	3.93e-10	120.371	erythrocyte membrane protein band 4.1 like 4a	Epb41l4a
1433795_at	2.62e-07	3.95e-10	120.261	transforming growth factor, beta receptor III	Tgfbr3
1451780_at	2.74e-07	4.19e-10	119.143	B cell linker	Blnk
1450165_at	2.75e-07	4.27e-10	118.793	schlafen 2	Slfn2
1427327_at	2.8e-07	4.41e-10	118.19	paired immunoglobin-like type 2 receptor alpha	Pilra
1416069_at	2.81e-07	4.49e-10	117.873	phosphofructokinase, platelet	Pfkp
1417901_a_at	2.93e-07	4.74e-10	116.839	islet cell autoantigen 1	Ica1
1434360_s_at	2.93e-07	4.84e-10	116.461	protein tyrosine phosphatase, receptor type, G	Ptprg
1424542_at	2.93e-07	4.87e-10	116.356	S100 calcium binding protein A4	S100a4
1424916_x_at	3.07e-07	5.17e-10	115.248	zinc finger protein 764	Zfp764
1451407_at	3.08e-07	5.26e-10	114.921	immunoglobulin superfamily, member 5	Igsf5
1427263_at	3.15e-07	5.45e-10	114.282	inactive X specific transcripts	Xist
1440767_at	3.23e-07	5.72e-10	113.413	defensin beta 41	Defb41
1423757_x_at	3.23e-07	5.78e-10	113.228	insulin-like growth factor binding protein 4	Igfbp4
1456480_at	3.23e-07	5.81e-10	113.137	FRY microtubule binding protein	Fry
1454764_s_at	3.25e-07	6.02e-10	112.483	solute carrier family 38, member 1	Slc38a1
1431475_a_at	3.25e-07	6.07e-10	112.331	homeobox A10	Hoxa10
1428259_at	3.25e-07	6.14e-10	112.138	peroxidasin	Pxdn
1436853_a_at	3.25e-07	6.17e-10	112.04	synuclein, alpha	Snca
1435171_at	3.25e-07	6.2e-10	111.964	uncharacterized LOC102642487	LOC102642487
1457867_at	3.36e-07	6.49e-10	111.161	sphingosine-1-phosphate phosphotase 2	Sgpp2
1456711_at	3.69e-07	7.19e-10	109.361	MYCBP-associated, testis expressed 1	Maats1
1430323_at	4.32e-07	8.52e-10	106.441	uncharacterized LOC101056186	LOC101056186///1700049E17Rik2///1700049E17Rik1///Gm7233
1460242_at	4.55e-07	9.07e-10	105.388	CD55 molecule, decay accelerating factor for complement	Cd55
1455019_x_at	4.62e-07	9.32e-10	104.935	cytoskeleton-associated protein 4	Ckap4
1424509_at	4.85e-07	9.9e-10	103.932	CD177 antigen	Cd177
1450387_s_at	5.23e-07	1.08e-09	102.523	adenylate kinase 4	Ak4
1417629_at	5.66e-07	1.18e-09	101.07	proline dehydrogenase	Prodh
1449156_at	6.02e-07	1.27e-09	99.9224	lymphocyte antigen 9	Ly9
1435420_at	6.31e-07	1.34e-09	98.9951	solute carrier family 4, sodium bicarbonate cotransporter, member 5	Slc4a5
1436288_at	6.57e-07	1.41e-09	98.2097	WAP four-disulfide core domain 15A	Wfdc15a
1455096_at	6.59e-07	1.43e-09	97.9826	fibronectin leucine rich transmembrane protein 2	Flrt2
1448740_at	6.97e-07	1.54e-09	96.8633	RAN guanine nucleotide release factor	Rangrf
1427262_at	6.97e-07	1.55e-09	96.8054	inactive X specific transcripts	Xist
1453304_s_at	7.12e-07	1.59e-09	96.324	lymphocyte antigen 6 complex, locus E	Ly6e
1448501_at	7.21e-07	1.63e-09	95.9794	tetraspanin 6	Tspan6
1455095_at	7.25e-07	1.66e-09	95.7435	histone cluster 2, H2be	Hist2h2be
1450970_at	7.4e-07	1.71e-09	95.2828	glutamic-oxaloacetic transaminase 1, soluble	Got1
1426784_at	7.72e-07	1.81e-09	94.4087	tripartite motif-containing 47	Trim47
1434606_at	7.72e-07	1.81e-09	94.3554	erb-b2 receptor tyrosine kinase 3	Erbb3
1450761_s_at	7.95e-07	1.89e-09	93.7643	regulating synaptic membrane exocytosis 2	Rims2
1447774_x_at	8.29e-07	1.99e-09	93.0034	family with sequence similarity 213, member A	Fam213a
1426217_at	8.39e-07	2.03e-09	92.6819	transmembrane protein 216	Tmem216
1433466_at	9.04e-07	2.2e-09	91.4589	expressed sequence AI467606	AI467606
1416956_at	9.51e-07	2.34e-09	90.5898	potassium voltage-gated channel, shaker-related subfamily, beta member 2	Kcnab2
1453191_at	9.51e-07	2.38e-09	90.3431	collagen, type XXVII, alpha 1	Col27a1
1451474_a_at	9.51e-07	2.39e-09	90.2809	poly (ADP-ribose) polymerase family, member 8	Parp8
1421134_at	9.51e-07	2.43e-09	90.0596	amphiregulin	Areg
1439925_at	9.51e-07	2.44e-09	89.9863	transmembrane 4 superfamily member 1	Tm4sf1
1416645_a_at	9.51e-07	2.46e-09	89.8832	alpha fetoprotein	Afp
1416295_a_at	9.51e-07	2.47e-09	89.8277	interleukin 2 receptor, gamma chain	Il2rg
1421385_a_at	9.62e-07	2.52e-09	89.5317	myosin VIIA	Myo7a
1449984_at	9.71e-07	2.56e-09	89.2826	chemokine (C-X-C motif) ligand 2	Cxcl2
1417389_at	9.97e-07	2.65e-09	88.7803	glypican 1	Gpc1
1416242_at	1.01e-06	2.71e-09	88.5059	kelch-like 13	Klhl13
1426755_at	1.15e-06	3.11e-09	86.5581	cytoskeleton-associated protein 4	Ckap4
1437453_s_at	1.16e-06	3.17e-09	86.2942	proprotein convertase subtilisin	Pcsk9
1418252_at	1.2e-06	3.31e-09	85.7056	peptidyl arginine deiminase, type II	Padi2
1417978_at	1.21e-06	3.34e-09	85.5618	eukaryotic translation initiation factor 4E member 3	Eif4e3
1449094_at	1.23e-06	3.43e-09	85.1981	gap junction protein, gamma 1	Gjc1
1424596_s_at	1.27e-06	3.58e-09	84.6181	LIM and cysteine-rich domains 1	Lmcd1
1440739_at	1.27e-06	3.63e-09	84.4161	vascular endothelial growth factor C	Vegfc
1459992_x_at	1.27e-06	3.63e-09	84.4137	ceroid-lipofuscinosis, neuronal 8	Cln8
1452092_at	1.27e-06	3.67e-09	84.2628	carbohydrate (N-acetylgalactosamine 4-sulfate 6-O) sulfotransferase 15	Chst15
1418406_at	1.31e-06	3.87e-09	83.5611	phosphodiesterase 8A	Pde8a
1421852_at	1.31e-06	3.88e-09	83.5341	potassium channel, subfamily K, member 5	Kcnk5
1435582_at	1.31e-06	3.9e-09	83.457	WD repeat and FYVE domain containing 4	Wdfy4
1423429_at	1.31e-06	3.91e-09	83.4376	reproductive homeobox 5	Rhox5
1435525_at	1.31e-06	3.91e-09	83.4281	potassium channel tetramerisation domain containing 17	Kctd17
1441081_a_at	1.38e-06	4.15e-09	82.6399	RIKEN cDNA 1110038B12 gene	1110038B12Rik
1415903_at	1.38e-06	4.21e-09	82.4358	solute carrier family 38, member 1	Slc38a1
1449481_at	1.38e-06	4.23e-09	82.3724	solute carrier family 25 (mitochondrial carrier, adenine nucleotide translocator), member 13	Slc25a13
1456140_at	1.4e-06	4.31e-09	82.1327	zinc finger protein of the cerebellum 5	Zic5
1440799_s_at	1.4e-06	4.34e-09	82.042	FERM, RhoGEF and pleckstrin domain protein 2	Farp2
1437406_x_at	1.4e-06	4.36e-09	81.9748	insulin-like growth factor binding protein 4	Igfbp4
1460081_at	1.46e-06	4.6e-09	81.2654	synaptotagmin VII	Syt7
1449199_at	1.51e-06	4.78e-09	80.7792	mucin 1, transmembrane	Muc1
1417788_at	1.54e-06	4.93e-09	80.3745	synuclein, gamma	Sncg
1460302_at	1.55e-06	5.03e-09	80.125	thrombospondin 1	Thbs1
1449538_a_at	1.55e-06	5.03e-09	80.114	glucosaminyl (N-acetyl) transferase 1, core 2	Gcnt1
1451527_at	1.56e-06	5.08e-09	79.9926	procollagen C-endopeptidase enhancer 2	Pcolce2
1421830_at	1.58e-06	5.19e-09	79.7083	adenylate kinase 4	Ak4
1429714_at	1.58e-06	5.23e-09	79.6083	sulfatase modifying factor 2	Sumf2
1422184_a_at	1.64e-06	5.45e-09	79.0932	adenylate kinase 1	Ak1
1447870_x_at	1.79e-06	6.01e-09	77.8464	uncharacterized LOC102634333	LOC102634333///1110002E22Rik
1430234_at	1.79e-06	6.03e-09	77.8066	ADP-ribosylation factor-like 14	Arl14
1437853_x_at	1.79e-06	6.06e-09	77.7427	necdin	Ndn
1426454_at	1.84e-06	6.29e-09	77.2839	Rho, GDP dissociation inhibitor (GDI) beta	Arhgdib
1446228_at	1.9e-06	6.53e-09	76.8128	endoplasmic reticulum metallopeptidase 1	Ermp1
1419470_at	2.02e-06	6.97e-09	76.0058	guanine nucleotide binding protein (G protein), beta 4	Gnb4
1448926_at	2.12e-06	7.48e-09	75.1546	homeobox A5	Hoxa5
1451791_at	2.12e-06	7.48e-09	75.1536	tissue factor pathway inhibitor	Tfpi
1448765_at	2.12e-06	7.48e-09	75.1469	Fyn proto-oncogene	Fyn
1453752_at	2.29e-06	8.11e-09	74.1732	60S ribosomal protein L17-like	LOC101056140///Rpl17-ps9///Rpl17-ps10///Gm10362///Rpl17
1450135_at	2.42e-06	8.62e-09	73.4467	frizzled class receptor 3	Fzd3
1419299_at	2.44e-06	8.75e-09	73.2719	BLOC-1 related complex subunit 7	Borcs7
1433551_at	2.48e-06	8.97e-09	72.9726	vesicle amine transport protein 1 like	Vat1l
1419469_at	2.48e-06	9.04e-09	72.8864	guanine nucleotide binding protein (G protein), beta 4	Gnb4
1436351_at	2.48e-06	9.07e-09	72.843	coenzyme Q3 methyltransferase	Coq3
1458484_at	2.51e-06	9.23e-09	72.6469	RIKEN cDNA A730020M07 gene	A730020M07Rik
1427127_x_at	2.52e-06	9.32e-09	72.5221	heat shock protein 1B	Hspa1b
1455422_x_at	2.59e-06	9.64e-09	72.1296	septin 4	2017-09-04
1416646_at	2.73e-06	1.02e-08	71.4539	alpha fetoprotein	Afp
1418057_at	2.75e-06	1.04e-08	71.288	T cell lymphoma invasion and metastasis 1	Tiam1
1434585_at	2.79e-06	1.06e-08	71.0194	predicted gene 2808	Gm2808///Tulp4
1417777_at	2.79e-06	1.06e-08	70.9946	prostaglandin reductase 1	Ptgr1
1436194_at	2.87e-06	1.1e-08	70.6097	PRELI domain containing 2	Prelid2
1450706_a_at	2.9e-06	1.12e-08	70.3996	ADP-ribosylation factor-like 3	Arl3
1429207_at	3.08e-06	1.2e-08	69.6041	microRNA 5136	Mir5136///5730408K05Rik
1426562_a_at	3.08e-06	1.2e-08	69.5906	olfactomedin 1	Olfm1
1417812_a_at	3.28e-06	1.29e-08	68.8227	laminin, beta 3	Lamb3
1421402_at	3.32e-06	1.31e-08	68.6212	metastasis associated 3	Mta3
1447812_x_at	3.48e-06	1.38e-08	68.0383	filamin C, gamma	Flnc
1456319_at	3.48e-06	1.39e-08	67.977
1449588_at	3.65e-06	1.47e-08	67.3928	ATP-binding cassette, sub-family A (ABC1), member 4	Abca4
1430324_x_at	3.74e-06	1.51e-08	67.0731	uncharacterized LOC101056186	LOC101056186///1700049E17Rik2///1700049E17Rik1
1418726_a_at	3.81e-06	1.54e-08	66.8287	troponin T2, cardiac	Tnnt2
1447854_s_at	3.99e-06	1.64e-08	66.1537	histone cluster 2, H2be	Hist2h2be
1452606_at	3.99e-06	1.64e-08	66.1535	meiotic nuclear divisions 1	Mnd1
1418157_at	3.99e-06	1.65e-08	66.1441	nuclear receptor subfamily 2, group F, member 1	Nr2f1
1426215_at	4.02e-06	1.67e-08	65.9728	dopa decarboxylase	Ddc
1429387_at	4.02e-06	1.68e-08	65.9392	GRB2-related adaptor protein	Grap
1448321_at	4.04e-06	1.69e-08	65.8295	SPARC related modular calcium binding 1	Smoc1
1451163_at	4.04e-06	1.7e-08	65.7692	Terf1 (TRF1)-interacting nuclear factor 2	Tinf2
1417133_at	4.04e-06	1.71e-08	65.7207	peripheral myelin protein 22	Pmp22
1421811_at	4.13e-06	1.76e-08	65.4468	phosphatase domain containing, paladin 1	Pald1///Thbs1
1452340_at	4.19e-06	1.79e-08	65.2238	zinc finger protein 518B	Zfp518b
1418517_at	4.25e-06	1.83e-08	65.015	Iroquois related homeobox 3	Irx3
1417014_at	4.36e-06	1.88e-08	64.7043	heat shock protein 8	Hspb8
1429757_at	4.38e-06	1.9e-08	64.5874	sperm acrosome associated 7	Spaca7
1429831_at	4.38e-06	1.91e-08	64.5456	phosphoinositide-3-kinase adaptor protein 1	Pik3ap1
1428337_at	4.4e-06	1.93e-08	64.4349	magnesium-dependent phosphatase 1	Mdp1
1451683_x_at	4.41e-06	1.94e-08	64.3765	histocompatibility 2, D region locus 1	H2-D1
1460459_at	4.45e-06	1.97e-08	64.218	progestin and adipoQ receptor family member V	Paqr5
1424220_a_at	4.47e-06	1.99e-08	64.1161	porcupine homolog (Drosophila)	Porcn
1418853_at	4.49e-06	2.01e-08	64.0205	apolipoprotein N	Apon
1453567_s_at	4.57e-06	2.06e-08	63.7764	transmembrane protein 216	Tmem216
1448898_at	4.66e-06	2.11e-08	63.5253	chemokine (C-C motif) ligand 9	Ccl9
1455732_at	4.66e-06	2.12e-08	63.4763	RIKEN cDNA 1700025G04 gene	1700025G04Rik
1424474_a_at	4.67e-06	2.13e-08	63.4042	calcium	Camkk2
1427964_at	4.83e-06	2.22e-08	63.0172	CKLF-like MARVEL transmembrane domain containing 8	Cmtm8
1418601_at	4.93e-06	2.28e-08	62.7392	aldehyde dehydrogenase family 1, subfamily A7	Aldh1a7
1418365_at	4.93e-06	2.28e-08	62.7057	cathepsin H	Ctsh
1421554_at	5.03e-06	2.34e-08	62.4447	LIM homeobox transcription factor 1 alpha	Lmx1a
1417558_at	5.06e-06	2.37e-08	62.3466	Fyn proto-oncogene	Fyn
1451634_at	5.2e-06	2.44e-08	62.0168	antisense Igf2r RNA	Airn
1449773_s_at	5.22e-06	2.48e-08	61.8633	growth arrest and DNA-damage-inducible 45 beta	Gadd45b
1438711_at	5.22e-06	2.48e-08	61.8621	pyruvate kinase liver and red blood cell	Pklr
1458656_at	5.22e-06	2.49e-08	61.8389	predicted gene, 32031	Gm32031
1429409_at	5.23e-06	2.5e-08	61.7791	NLR family, pyrin domain containing 14	Nlrp14
1449073_at	5.29e-06	2.55e-08	61.599	filamin C, gamma	Flnc
1453386_at	5.29e-06	2.58e-08	61.483	tumor suppressor candidate 1	Tusc1
1424967_x_at	5.29e-06	2.59e-08	61.4162	troponin T2, cardiac	Tnnt2
1452298_a_at	5.29e-06	2.6e-08	61.3773	myosin VB	Myo5b
1423218_a_at	5.29e-06	2.6e-08	61.3772	mitochondrial ribosomal protein L49	Mrpl49
1448593_at	5.29e-06	2.64e-08	61.2262	WNT1 inducible signaling pathway protein 1	Wisp1
1421856_at	5.29e-06	2.66e-08	61.1849	S100 calcium binding protein A3	S100a3
1422618_x_at	5.29e-06	2.66e-08	61.179	predicted gene 4297	Gm4297///Gm10230///Gm14632///Gm10488///Gm14819///Gm10486///Gm10487///Gm10096///Gm10147///Gm10058///Gm14525///Gm2030///Gm2012///Gm2005///Gm6121///Gm5934///Gm5169///Gm4836																																			predicted gene 2012			predicted pseudogene 2005			predicted gene 6121			predicted gene 5934
1434112_at	5.29e-06	2.66e-08	61.1638	adhesion G protein-coupled receptor L2	Adgrl2
1436178_at	5.29e-06	2.67e-08	61.134	prolyl 3-hydroxylase 2	P3h2
1447787_x_at	5.29e-06	2.67e-08	61.1161	gap junction protein, gamma 1	Gjc1
1416138_at	5.29e-06	2.68e-08	61.1119	annexin A7	Anxa7
1415677_at	5.31e-06	2.7e-08	61.0216	dehydrogenase	Dhrs1
1437935_at	5.31e-06	2.71e-08	60.9931	meiotic double-stranded break formation protein 4	Mei4
1426284_at	5.38e-06	2.75e-08	60.8241	keratin 20	Krt20
1455464_x_at	5.41e-06	2.79e-08	60.7092	uroplakin 1B	Upk1b
1418346_at	5.41e-06	2.8e-08	60.6749	insulin-like 6	Insl6
1449203_at	5.44e-06	2.82e-08	60.5779	solute carrier organic anion transporter family, member 1a5	Slco1a5
1435446_a_at	5.48e-06	2.86e-08	60.4572	choline phosphotransferase 1	Chpt1
1426914_at	5.49e-06	2.88e-08	60.3959	MARVEL (membrane-associating) domain containing 2	Marveld2
1451755_a_at	5.5e-06	2.89e-08	60.3491	apolipoprotein B mRNA editing enzyme, catalytic polypeptide 1	Apobec1
1435488_at	5.96e-06	3.15e-08	59.517	methylenetetrahydrofolate dehydrogenase (NADP+ dependent) 2-like	Mthfd2l
1445694_at	5.98e-06	3.17e-08	59.4472
1430023_at	6.01e-06	3.2e-08	59.361	spermatogenesis associated 24	Spata24
1436879_x_at	6.03e-06	3.23e-08	59.244	alpha fetoprotein	Afp
1449147_at	6.03e-06	3.25e-08	59.1961	carbohydrate (keratan sulfate Gal-6) sulfotransferase 1	Chst1
1456388_at	6.03e-06	3.25e-08	59.1953	ATPase, class VI, type 11A	Atp11a
1452823_at	6.03e-06	3.26e-08	59.1614	glutathione S-transferase kappa 1	Gstk1
1430006_x_at	6.03e-06	3.28e-08	59.1174	RIKEN cDNA 1700024B05 gene	1700024B05Rik///Gm7995
1434851_s_at	6.06e-06	3.31e-08	59.0363	crumbs family member 3	Crb3
1417189_at	6.11e-06	3.34e-08	58.9211	protease (prosome, macropain) activator subunit 2B	Psme2b///Psme2
1423543_at	6.24e-06	3.44e-08	58.6529	SWA-70 protein	Swap70
1442957_at	6.24e-06	3.44e-08	58.6441	RIKEN cDNA G730013B05 gene	G730013B05Rik
1418198_a_at	6.27e-06	3.47e-08	58.5583	importin 4	Ipo4///Tm9sf1
1452318_a_at	6.3e-06	3.51e-08	58.467	heat shock protein 1B	Hspa1b
1433924_at	6.34e-06	3.54e-08	58.3641	paternally expressed 3	Peg3
1434291_a_at	6.82e-06	3.83e-08	57.6316	small EDRK-rich factor 1	Serf1
1449541_x_at	6.82e-06	3.84e-08	57.6035	RIKEN cDNA 1700010I14 gene	1700010I14Rik
1449509_at	6.85e-06	3.87e-08	57.5242	small EDRK-rich factor 1	Serf1
1428902_at	6.87e-06	3.9e-08	57.4519	carbohydrate sulfotransferase 11	Chst11
1449131_s_at	6.87e-06	3.92e-08	57.4049	CD1d1 antigen	Cd1d1
1424901_at	6.87e-06	3.93e-08	57.3886	glucosaminyl (N-acetyl) transferase 3, mucin type	Gcnt3
1451784_x_at	7.1e-06	4.08e-08	57.0371	histocompatibility 2, D region locus 1	H2-D1
1424112_at	7.11e-06	4.1e-08	56.9989	insulin-like growth factor 2 receptor	Igf2r
1460431_at	7.14e-06	4.13e-08	56.9238	glucosaminyl (N-acetyl) transferase 1, core 2	Gcnt1
1420603_s_at	7.17e-06	4.17e-08	56.8374	retinoic acid early transcript 1E	Raet1e///Raet1d///Raet1c///Raet1b///Raet1a
1460599_at	7.17e-06	4.18e-08	56.8103	endoplasmic reticulum metallopeptidase 1	Ermp1
1435314_at	7.23e-06	4.23e-08	56.6888	tryptophan hydroxylase 2	Tph2
1453511_at	7.34e-06	4.31e-08	56.5202	RIKEN cDNA 2310007B03 gene	2310007B03Rik
1428671_at	7.48e-06	4.41e-08	56.3136	RIKEN cDNA 2200002D01 gene	2200002D01Rik
1422011_s_at	8.11e-06	4.8e-08	55.5336	RIKEN cDNA 3830403N18 gene	3830403N18Rik///Xlr
1442819_at	8.13e-06	4.84e-08	55.4582	rhomboid, veinlet-like 2 (Drosophila)	Rhbdl2
1433610_at	8.13e-06	4.85e-08	55.4439	expressed sequence AA986860	AA986860
1435558_at	8.21e-06	4.91e-08	55.3245	adhesion G protein-coupled receptor B2	Adgrb2
1443921_at	8.55e-06	5.14e-08	54.9153	RAN binding protein 3-like	Ranbp3l
1417936_at	8.71e-06	5.26e-08	54.715	chemokine (C-C motif) ligand 9	Ccl9
1437671_x_at	8.82e-06	5.34e-08	54.5769	protease, serine 23	Prss23
1419582_at	8.89e-06	5.41e-08	54.4508	cytochrome P450, family 2, subfamily c, polypeptide 55	Cyp2c55
1435498_at	8.89e-06	5.42e-08	54.4417	ADP-ribosylation factor interacting protein 2	Arfip2
1422617_at	9.14e-06	5.6e-08	54.1545	predicted gene 4297	Gm4297///Gm10230///Gm14632///Gm10488///Gm14819///Gm10486///Gm10487///Gm10096///Gm10147///Gm10058///Gm14525///Gm2030///Gm2012///Gm2005///Gm6121///Gm5934///Gm5169///Gm4836																																			predicted gene 2012			predicted pseudogene 2005			predicted gene 6121			predicted gene 5934
1429654_at	1.02e-05	6.27e-08	53.1481	developmental pluripotency associated 2	Dppa2
1430786_at	1.04e-05	6.4e-08	52.9639	uncharacterized LOC102634333	LOC102634333///1110002E22Rik
1418352_at	1.04e-05	6.44e-08	52.917	hydroxysteroid (17-beta) dehydrogenase 2	Hsd17b2
1435287_at	1.05e-05	6.5e-08	52.8407	adducin 2 (beta)	Add2
1455633_at	1.05e-05	6.55e-08	52.7632	zinc finger protein 647	Zfp647
1455794_at	1.06e-05	6.6e-08	52.7041	smoothelin-like 2	Smtnl2
1419706_a_at	1.07e-05	6.71e-08	52.5571	A kinase (PRKA) anchor protein (gravin) 12	Akap12
1418260_at	1.12e-05	7.06e-08	52.1184	hormonally upregulated Neu-associated kinase	Hunk
1419576_at	1.12e-05	7.08e-08	52.1023	homeobox B13	Hoxb13
1425933_a_at	1.16e-05	7.34e-08	51.7925	5'-nucleotidase, cytosolic II	Nt5c2
1451924_a_at	1.17e-05	7.46e-08	51.6509	endothelin 1	Edn1
1431057_a_at	1.18e-05	7.52e-08	51.5849	protease, serine 23	Prss23
1450123_at	1.19e-05	7.64e-08	51.444	ryanodine receptor 2, cardiac	Ryr2
1427029_at	1.2e-05	7.73e-08	51.3493	HtrA serine peptidase 3	Htra3
1422906_at	1.2e-05	7.74e-08	51.3316	ATP-binding cassette, sub-family G (WHITE), member 2	Abcg2
1427126_at	1.21e-05	7.85e-08	51.2121	heat shock protein 1B	Hspa1b
1415990_at	1.24e-05	8.06e-08	50.9974	voltage-dependent anion channel 2	Vdac2
1436054_at	1.24e-05	8.07e-08	50.9891	KH and NYN domain containing	Khnyn
1416381_a_at	1.24e-05	8.08e-08	50.9757	peroxiredoxin 5	Prdx5
1435651_a_at	1.25e-05	8.21e-08	50.8362	SWI	Smarcad1
1425546_a_at	1.3e-05	8.55e-08	50.4953	transferrin	Trf///Srprb
1455688_at	1.3e-05	8.62e-08	50.4316	discoidin domain receptor family, member 2	Ddr2
1437166_at	1.31e-05	8.69e-08	50.3644	Terf1 (TRF1)-interacting nuclear factor 2	Tinf2
1424329_a_at	1.31e-05	8.74e-08	50.3173	proline-rich Gla (G-carboxyglutamic acid) polypeptide 2	Prrg2
1435436_at	1.36e-05	9.05e-08	50.0316	endothelial PAS domain protein 1	Epas1
1435524_at	1.38e-05	9.25e-08	49.8507	small nucleolar RNA host gene 8	Snhg8
1451339_at	1.41e-05	9.45e-08	49.668	sulfite oxidase	Suox
1459904_at	1.41e-05	9.53e-08	49.6036	cDNA sequence BC030870	BC030870
1420616_at	1.42e-05	9.59e-08	49.5475	ash2 (absent, small, or homeotic)-like (Drosophila)	Ash2l
1416665_at	1.43e-05	9.74e-08	49.4275	demethyl-Q 7	Coq7
1451798_at	1.43e-05	9.75e-08	49.4189	interleukin 1 receptor antagonist	Il1rn
1429549_at	1.44e-05	9.81e-08	49.3635	collagen, type XXVII, alpha 1	Col27a1
1424671_at	1.47e-05	1e-07	49.1736	pleckstrin homology domain containing, family F (with FYVE domain) member 1	Plekhf1
1425784_a_at	1.53e-05	1.05e-07	48.794	olfactomedin 1	Olfm1
1424111_at	1.53e-05	1.05e-07	48.7801	insulin-like growth factor 2 receptor	Igf2r
1424072_at	1.53e-05	1.06e-07	48.7267	RIKEN cDNA 2010107G23 gene	2010107G23Rik
1452726_a_at	1.55e-05	1.07e-07	48.6291	PIH1 domain containing 1	Pih1d1
1428795_at	1.58e-05	1.1e-07	48.4512	solute carrier family 18, subfamily B, member 1	Slc18b1
1455213_at	1.59e-05	1.11e-07	48.3618	thymosin beta 15b2	Tmsb15b2///Tmsb15l
1426514_at	1.65e-05	1.15e-07	48.0549	carbohydrate (N-acetylgalactosamine 4-sulfate 6-O) sulfotransferase 15	Chst15
1422836_at	1.65e-05	1.16e-07	47.996	muscleblind-like 3 (Drosophila)	Mbnl3
1426774_at	1.65e-05	1.17e-07	47.9734	poly (ADP-ribose) polymerase family, member 12	Parp12
1427020_at	1.65e-05	1.17e-07	47.9625	scavenger receptor class A, member 3	Scara3
1437165_a_at	1.66e-05	1.18e-07	47.891	procollagen C-endopeptidase enhancer protein	Pcolce
1423233_at	1.66e-05	1.18e-07	47.8484	CCAAT	Cebpd
1454893_at	1.66e-05	1.19e-07	47.8146	family with sequence similarity 189, member B	Fam189b
1455401_at	1.66e-05	1.19e-07	47.8012	calcium	Camkk2
1450067_a_at	1.68e-05	1.21e-07	47.6969	magnesium-dependent phosphatase 1	Mdp1
1422041_at	1.7e-05	1.23e-07	47.5693	paired immunoglobin-like type 2 receptor beta 1	Pilrb1
1457164_at	1.72e-05	1.25e-07	47.4441	transient receptor potential cation channel, subfamily A, member 1	Trpa1
1448455_at	1.77e-05	1.28e-07	47.226	ceroid-lipofuscinosis, neuronal 8	Cln8
1417480_at	1.78e-05	1.3e-07	47.1376	f-box protein 9	Fbxo9
1447750_x_at	1.8e-05	1.31e-07	47.0468	PIH1 domain containing 1	Pih1d1
1438456_at	1.82e-05	1.33e-07	46.9147	histocompatibility 13	H13
1451336_at	1.84e-05	1.35e-07	46.7979	lectin, galactose binding, soluble 4	Lgals4
1441927_at	1.85e-05	1.37e-07	46.7305	synaptotagmin VII	Syt7
1435735_x_at	1.85e-05	1.37e-07	46.6908	VCP-interacting membrane protein	Vimp
1443695_at	1.85e-05	1.37e-07	46.6876	hyaluronic acid binding protein 2	Habp2
1443908_at	1.85e-05	1.38e-07	46.674	predicted gene, 19696	Gm19696
1424086_at	1.85e-05	1.38e-07	46.6453	out at first homolog	Oaf
1417314_at	1.88e-05	1.4e-07	46.5122	complement factor B	Cfb
1423941_at	1.89e-05	1.41e-07	46.4596	calcium	Camk2g
1428117_x_at	1.9e-05	1.43e-07	46.3848	dynein light chain Tctex-type 1F	Dynlt1f
1458347_s_at	1.92e-05	1.45e-07	46.2811	transmembrane protease, serine 2	Tmprss2
1423945_a_at	1.94e-05	1.47e-07	46.1574	protein kinase inhibitor, gamma	Pkig
1449204_at	1.94e-05	1.47e-07	46.1466	gap junction protein, beta 5	Gjb5
1460189_at	1.96e-05	1.49e-07	46.0589	DDB1 and CUL4 associated factor 11	Dcaf11
1417977_at	1.96e-05	1.49e-07	46.0503	eukaryotic translation initiation factor 4E member 3	Eif4e3
1449800_x_at	1.98e-05	1.52e-07	45.9237	PHD finger protein 7	Phf7
1428186_at	1.98e-05	1.52e-07	45.9005	potassium channel tetramerisation domain containing 6	Kctd6
1449001_at	2e-05	1.54e-07	45.7915	isovaleryl coenzyme A dehydrogenase	Ivd
1426936_at	2e-05	1.54e-07	45.786	RIKEN cDNA F630007L15 gene	F630007L15Rik///Gm6958///BC005512
1435646_at	2.01e-05	1.55e-07	45.7493	inhibitor of kappaB kinase gamma	Ikbkg
1456219_at	2.04e-05	1.58e-07	45.6099	zinc finger protein of the cerebellum 5	Zic5
1456060_at	2.05e-05	1.59e-07	45.55	avian musculoaponeurotic fibrosarcoma oncogene homolog	Maf
1424824_at	2.05e-05	1.61e-07	45.4867	SLAIN motif family, member 1	Slain1
1417951_at	2.05e-05	1.61e-07	45.4828	enolase 3, beta muscle	Eno3
1432436_a_at	2.11e-05	1.65e-07	45.2681	adenylate kinase 3	Ak3
1425934_a_at	2.11e-05	1.66e-07	45.2476	UDP-Gal:betaGlcNAc beta 1,4-galactosyltransferase, polypeptide 4	B4galt4
1451152_a_at	2.14e-05	1.69e-07	45.1067	ATPase, Na+	Atp1b1
1416229_at	2.18e-05	1.72e-07	44.9619	riboflavin kinase	Rfk
1418496_at	2.2e-05	1.74e-07	44.873	forkhead box A1	Foxa1
1427282_a_at	2.2e-05	1.75e-07	44.8447	frataxin	Fxn
1448688_at	2.2e-05	1.76e-07	44.8188	podocalyxin-like	Podxl
1438148_at	2.25e-05	1.8e-07	44.6429	chemokine (C-X-C motif) ligand 3	Cxcl3
1419735_at	2.25e-05	1.81e-07	44.6058	casein kappa	Csn3
1439205_at	2.25e-05	1.81e-07	44.5843	nuclear factor of activated T cells, cytoplasmic, calcineurin dependent 2	Nfatc2
1445349_at	2.25e-05	1.82e-07	44.5448
1448179_at	2.25e-05	1.82e-07	44.5335	upregulated during skeletal muscle growth 5	Usmg5
1418741_at	2.29e-05	1.86e-07	44.3846	integrin beta 7	Itgb7
1448690_at	2.29e-05	1.87e-07	44.339	potassium channel, subfamily K, member 1	Kcnk1
1424518_at	2.29e-05	1.88e-07	44.3259	apolipoprotein L 9a	Apol9a///Apol9b
1419323_at	2.29e-05	1.88e-07	44.321	peptidyl arginine deiminase, type I	Padi1
1418370_at	2.3e-05	1.9e-07	44.25	troponin C, cardiac	Tnnc1
1420664_s_at	2.3e-05	1.9e-07	44.2488	protein C receptor, endothelial	Procr
1460011_at	2.35e-05	1.95e-07	44.0297	cytochrome P450, family 26, subfamily b, polypeptide 1	Cyp26b1
1434223_at	2.35e-05	1.96e-07	44.0203	uncharacterized LOC102643079	LOC102643079///Oscp1
1448418_s_at	2.35e-05	1.96e-07	44.0152	DDB1 and CUL4 associated factor 11	Dcaf11
1429244_at	2.35e-05	1.97e-07	43.9817	RIKEN cDNA 2610524H06 gene	2610524H06Rik
1432509_at	2.35e-05	1.97e-07	43.962	RIKEN cDNA 5033430I15 gene	5033430I15Rik
1418459_at	2.35e-05	1.97e-07	43.9568	coiled-coil domain containing 91	Ccdc91
1417275_at	2.35e-05	1.97e-07	43.9552	myelin and lymphocyte protein, T cell differentiation protein	Mal
1449038_at	2.37e-05	2e-07	43.8681	hydroxysteroid 11-beta dehydrogenase 1	Hsd11b1
1417786_a_at	2.37e-05	2e-07	43.8567	regulator of G-protein signaling 19	Rgs19
1455591_at	2.43e-05	2.06e-07	43.6537	zinc finger protein 618	Zfp618
1426047_a_at	2.45e-05	2.07e-07	43.589	protein tyrosine phosphatase, receptor type, R	Ptprr
1424786_s_at	2.45e-05	2.08e-07	43.5549	WD repeat domain 45	Wdr45
1434083_a_at	2.54e-05	2.16e-07	43.2965	ELMO	Elmod1
1421258_a_at	2.56e-05	2.19e-07	43.1987	pyruvate kinase liver and red blood cell	Pklr
1433532_a_at	2.59e-05	2.21e-07	43.1156	myelin basic protein	Mbp
1423890_x_at	2.59e-05	2.22e-07	43.1006	ATPase, Na+	Atp1b1
1460353_at	2.6e-05	2.24e-07	43.0219	NDC1 transmembrane nucleoporin	Ndc1
1423727_at	2.6e-05	2.24e-07	43.0211	cornichon family AMPA receptor auxiliary protein 1	Cnih1
1455144_s_at	2.61e-05	2.26e-07	42.9753	Rho GTPase activating protein 44	Arhgap44
1460674_at	2.61e-05	2.26e-07	42.9557	progestin and adipoQ receptor family member VII	Paqr7
1448069_at	2.64e-05	2.29e-07	42.8703	transmembrane 4 superfamily member 1	Tm4sf1
1417408_at	2.7e-05	2.35e-07	42.6757	coagulation factor III	F3
1440229_at	2.7e-05	2.36e-07	42.6625	RIKEN cDNA 2310034G01 gene	2310034G01Rik
1426530_a_at	2.73e-05	2.39e-07	42.5553	kelch-like 5	Klhl5
1436996_x_at	2.74e-05	2.4e-07	42.525	lysozyme 1	Lyz1
1457909_at	2.76e-05	2.43e-07	42.4649	DNA replication helicase	Dna2
1430522_a_at	2.77e-05	2.44e-07	42.4109	vesicle-associated membrane protein 5	Vamp5
1418069_at	2.79e-05	2.47e-07	42.3274	apolipoprotein C-II	Apoc2
1429953_at	2.79e-05	2.48e-07	42.3174	RIKEN cDNA 2210011C24 gene	2210011C24Rik
1424186_at	2.87e-05	2.56e-07	42.0955	coiled-coil domain containing 80	Ccdc80
1423330_at	2.88e-05	2.56e-07	42.0692	endosulfine alpha	Ensa
1450959_at	2.94e-05	2.63e-07	41.8993	A kinase (PRKA) interacting protein 1	Akip1
1428775_at	2.94e-05	2.64e-07	41.8658	RIKEN cDNA 1110008L16 gene	1110008L16Rik
1416230_at	2.94e-05	2.64e-07	41.8558	riboflavin kinase	Rfk
1420679_a_at	3.02e-05	2.72e-07	41.6698	androgen-induced 1	Aig1
1451039_at	3.02e-05	2.73e-07	41.6414	NOP9 nucleolar protein	Nop9
1435731_x_at	3.05e-05	2.76e-07	41.5642	peroxiredoxin 4	Prdx4
1416249_at	3.05e-05	2.76e-07	41.5497	NAD kinase	Nadk
1451477_at	3.05e-05	2.77e-07	41.529	zinc finger protein 991	Zfp991
1432211_a_at	3.1e-05	2.83e-07	41.3862	f-box protein 9	Fbxo9
1448704_s_at	3.1e-05	2.83e-07	41.3825	VCP-interacting membrane protein	Vimp
1440996_at	3.1e-05	2.84e-07	41.3626
1436994_a_at	3.1e-05	2.85e-07	41.3413	histone cluster 1, H1c	Hist1h1c
1428781_at	3.15e-05	2.9e-07	41.2205	dermokine	Dmkn
1417056_at	3.2e-05	2.95e-07	41.0969	proteasome (prosome, macropain) activator subunit 1 (PA28 alpha)	Psme1
1425263_a_at	3.23e-05	2.99e-07	41.006	myelin basic protein	Mbp
1436507_at	3.28e-05	3.05e-07	40.8595	interleukin-1 receptor-associated kinase 2	Irak2
1433813_at	3.28e-05	3.05e-07	40.8553	NDC1 transmembrane nucleoporin	Ndc1
1417177_at	3.28e-05	3.06e-07	40.8473	galactokinase 1	Galk1
1428384_at	3.35e-05	3.13e-07	40.6891	leucine rich adaptor protein 1-like	Lurap1l
1429140_at	3.38e-05	3.17e-07	40.6087	spinster homolog 3	Spns3
1435641_at	3.42e-05	3.21e-07	40.5254	mannoside acetylglucosaminyltransferase 4, isoenzyme A	Mgat4a
1417263_at	3.42e-05	3.21e-07	40.5136	prostaglandin-endoperoxide synthase 2	Ptgs2
1428767_at	3.42e-05	3.22e-07	40.4913	gasdermin D	Gsdmd
1422325_at	3.54e-05	3.35e-07	40.2302	melanoma antigen, family A, 5	Magea5
1419435_at	3.55e-05	3.36e-07	40.2073	aldehyde oxidase 1	Aox1
1454800_at	3.57e-05	3.39e-07	40.1442	MORN repeat containing 2	Morn2
1434820_s_at	3.59e-05	3.41e-07	40.1058	protein kinase inhibitor, gamma	Pkig
1450355_a_at	3.61e-05	3.44e-07	40.0447	capping protein (actin filament), gelsolin-like	Capg
1439489_at	3.63e-05	3.47e-07	39.989	free fatty acid receptor 4	Ffar4
1448433_a_at	3.69e-05	3.54e-07	39.8596	procollagen C-endopeptidase enhancer protein	Pcolce
1451702_at	3.7e-05	3.55e-07	39.8361	CKLF-like MARVEL transmembrane domain containing 7	Cmtm7
1428595_at	3.73e-05	3.59e-07	39.7533	solute carrier family 6 (neurotransmitter transporter), member 19	Slc6a19
1447896_s_at	3.73e-05	3.6e-07	39.7459	small nucleolar RNA, H	Snora24///Snhg8
1456857_at	3.75e-05	3.62e-07	39.6994	RIKEN cDNA 1500011B03 gene	1500011B03Rik
1415824_at	3.77e-05	3.65e-07	39.651	stearoyl-Coenzyme A desaturase 2	Scd2
1433670_at	3.78e-05	3.67e-07	39.6186	epithelial membrane protein 2	Emp2
1425658_at	3.83e-05	3.73e-07	39.5025	CD109 antigen	Cd109
1430259_at	3.87e-05	3.77e-07	39.4296	tumor necrosis factor receptor superfamily, member 11a, NFKB activator	Tnfrsf11a
1455115_a_at	3.87e-05	3.78e-07	39.4093	crumbs family member 3	Crb3
1422573_at	3.89e-05	3.81e-07	39.3683	adenosine monophosphate deaminase 3	Ampd3
1423989_at	3.91e-05	3.85e-07	39.3037	tectonin beta-propeller repeat containing 1	Tecpr1
1419298_at	3.94e-05	3.88e-07	39.2445	paraoxonase 3	Pon3
1418045_at	3.96e-05	3.91e-07	39.1926	inositol polyphosphate-1-phosphatase	Inpp1
1424433_at	3.96e-05	3.92e-07	39.1684	methionine sulfoxide reductase B2	Msrb2
1449556_at	3.96e-05	3.93e-07	39.1644	H-2 class I histocompatibility antigen, D-37 alpha chain-like	LOC102641046///H2-T-ps///H2-T23
1422723_at	3.98e-05	3.96e-07	39.1046	stimulated by retinoic acid gene 6	Stra6
1420966_at	3.98e-05	3.97e-07	39.0995	solute carrier family 25 (mitochondrial carrier ornithine transporter), member 15	Slc25a15
1453279_x_at	3.98e-05	3.97e-07	39.0885	keratin 76	Krt76
1447993_a_at	4.03e-05	4.03e-07	38.992	small nucleolar RNA host gene 10	Snhg10
1449083_at	4.03e-05	4.04e-07	38.9799	coiled-coil domain containing 91	Ccdc91
1440455_at	4.05e-05	4.07e-07	38.9362	calcium	Camk2n1
1443814_x_at	4.13e-05	4.16e-07	38.7861	cathepsin H	Ctsh
1415977_at	4.21e-05	4.24e-07	38.6568	myo-inositol 1-phosphate synthase A1	Isyna1
1449067_at	4.3e-05	4.35e-07	38.4939	solute carrier family 2 (facilitated glucose transporter), member 2	Slc2a2
1451094_at	4.31e-05	4.36e-07	38.4759	gamma-glutamyltransferase 7	Ggt7
1450971_at	4.34e-05	4.41e-07	38.4046	growth arrest and DNA-damage-inducible 45 beta	Gadd45b
1416406_at	4.35e-05	4.44e-07	38.368	phosphoprotein enriched in astrocytes 15A	Pea15a
1424882_a_at	4.35e-05	4.44e-07	38.3639	5'-nucleotidase domain containing 2	Nt5dc2
1421571_a_at	4.37e-05	4.46e-07	38.3279	lymphocyte antigen 6 complex, locus C2	Ly6c2///Ly6c1
1423122_at	4.48e-05	4.59e-07	38.1538	arginine vasopressin-induced 1	Avpi1
1443575_at	4.53e-05	4.65e-07	38.0688	RIKEN cDNA 2310040G24 gene	2310040G24Rik
1422738_at	4.53e-05	4.66e-07	38.0518	discoidin domain receptor family, member 2	Ddr2
1448566_at	4.58e-05	4.72e-07	37.9659	solute carrier family 40 (iron-regulated transporter), member 1	Slc40a1
1438160_x_at	4.6e-05	4.75e-07	37.9256	solute carrier organic anion transporter family, member 4a1	Slco4a1
1428732_at	4.64e-05	4.81e-07	37.844	RIKEN cDNA 1700008J07 gene	1700008J07Rik
1419403_at	4.64e-05	4.81e-07	37.8403	single-pass membrane protein with coiled-coil domains 4	Smco4
1423879_at	4.7e-05	4.89e-07	37.7472	RIKEN cDNA D030056L22 gene	D030056L22Rik
1426440_at	4.8e-05	5e-07	37.6013	dehydrogenase	Dhrs7
1417814_at	4.81e-05	5.02e-07	37.5691	phospholipase A2, group V	Pla2g5
1418818_at	4.93e-05	5.16e-07	37.4043	aquaporin 5	Aqp5
1451660_a_at	4.94e-05	5.18e-07	37.3784	homeobox B6	Hoxb6
1425545_x_at	4.99e-05	5.25e-07	37.2867	histocompatibility 2, D region locus L	H2-L///H2-D1
1426246_at	4.99e-05	5.26e-07	37.2808	protein S (alpha)	Pros1
1454909_at	5.04e-05	5.32e-07	37.2117	transforming, acidic coiled-coil containing protein 1	Tacc1
1452081_a_at	5.06e-05	5.35e-07	37.1722	mitotic spindle positioning	Misp
1455589_at	5.15e-05	5.46e-07	37.0411	RIKEN cDNA 1700100M05 gene	1700100M05Rik
1423693_at	5.16e-05	5.48e-07	37.0244	chymotrypsin-like elastase family, member 1	Cela1
1422809_at	5.17e-05	5.5e-07	36.9965	regulating synaptic membrane exocytosis 2	Rims2
1451376_at	5.17e-05	5.51e-07	36.9862	atlastin GTPase 3	Atl3
1456640_at	5.27e-05	5.64e-07	36.8416	SH3 domain containing ring finger 2	Sh3rf2
1416689_at	5.27e-05	5.64e-07	36.8394	tuftelin 1	Tuft1
1428666_at	5.29e-05	5.68e-07	36.8003	asparaginyl-tRNA synthetase	Nars
1425563_s_at	5.29e-05	5.69e-07	36.7879	protocadherin 10	Pcdh10
1419314_at	5.3e-05	5.71e-07	36.7659	tubulointerstitial nephritis antigen	Tinag
1430051_at	5.31e-05	5.73e-07	36.7414	RIKEN cDNA 4930486L24 gene	4930486L24Rik
1456609_at	5.33e-05	5.77e-07	36.6997	calcium	Camk2n1
1448837_at	5.33e-05	5.78e-07	36.6868	villin 1	Vil1
1450562_at	5.34e-05	5.8e-07	36.6624	lymphocyte antigen 6 complex, locus F	Ly6f
1425264_s_at	5.4e-05	5.88e-07	36.5863	myelin basic protein	Mbp
1434940_x_at	5.61e-05	6.13e-07	36.3269	regulator of G-protein signaling 19	Rgs19
1424339_at	5.61e-05	6.13e-07	36.3243	2'-5' oligoadenylate synthetase-like 1	Oasl1
1423625_a_at	5.68e-05	6.23e-07	36.2278	DnaJ heat shock protein family (Hsp40) member C19, pseudogene	Dnajc19-ps///Dnajc19
1451513_x_at	5.68e-05	6.24e-07	36.2164	serine (or cysteine) preptidase inhibitor, clade A, member 1B	Serpina1b
1417667_a_at	5.73e-05	6.3e-07	36.1538	phosphotriesterase related	Pter
1455120_at	5.76e-05	6.34e-07	36.1133	4-hydroxyphenylpyruvate dioxygenase-like	Hpdl
1429184_at	5.8e-05	6.4e-07	36.0557	predicted gene 4070	Gm4070///Gvin1
1418347_at	5.8e-05	6.41e-07	36.0472	protein phosphatase 1, regulatory (inhibitor) subunit 3F	Ppp1r3f///Ccdc22
1453005_at	5.9e-05	6.54e-07	35.9275	pre-mRNA processing factor 31	Prpf31
1454008_at	5.9e-05	6.56e-07	35.9103	protein arginine N-methyltransferase 3	Prmt3
1417012_at	6.1e-05	6.79e-07	35.6985	syndecan 2	Sdc2
1460203_at	6.14e-05	6.85e-07	35.6467	inositol 1,4,5-trisphosphate receptor 1	Itpr1
1415681_at	6.17e-05	6.89e-07	35.6103	mitochondrial ribosomal protein L43	Mrpl43
1419437_at	6.36e-05	7.12e-07	35.4115	single-minded homolog 2 (Drosophila)	Sim2
1456035_at	6.36e-05	7.14e-07	35.3992	nuclear RNA export factor 3	Nxf3
1459838_s_at	6.45e-05	7.25e-07	35.3069	BTB (POZ) domain containing 11	Btbd11
1439036_a_at	6.45e-05	7.26e-07	35.2932	ATPase, Na+	Atp1b1
1428556_at	6.48e-05	7.31e-07	35.2557	Pigy upstream reading frame	Pyurf
1454070_a_at	6.55e-05	7.42e-07	35.1666	DDHD domain containing 1	Ddhd1
1438684_at	6.55e-05	7.43e-07	35.1601	NUAK family, SNF1-like kinase, 1	Nuak1
1439766_x_at	6.66e-05	7.57e-07	35.0415	vascular endothelial growth factor C	Vegfc
1435738_x_at	6.66e-05	7.58e-07	35.0374	small EDRK-rich factor 2	Serf2
1449022_at	6.75e-05	7.69e-07	34.9527	nestin	Nes
1448243_at	6.83e-05	7.8e-07	34.8708	N-ethylmaleimide sensitive fusion protein attachment protein alpha	Napa
1449933_a_at	6.88e-05	7.87e-07	34.8149	tRNA splicing endonuclease subunit 15	Tsen15
1435831_at	6.95e-05	7.96e-07	34.7445	uroplakin 1B	Upk1b
1455323_at	7.19e-05	8.26e-07	34.5292	RB-associated KRAB zinc finger	Rbak
1458702_at	7.34e-05	8.45e-07	34.3961	RIKEN cDNA 2610316D01 gene	2610316D01Rik
1423917_a_at	7.34e-05	8.47e-07	34.3821	cortactin	Cttn
1416452_at	7.48e-05	8.64e-07	34.2636	ornithine aminotransferase	Oat
1448960_at	7.53e-05	8.72e-07	34.2128	CXXC finger 5	Cxxc5
1417409_at	7.54e-05	8.74e-07	34.1975	jun proto-oncogene	Jun
1421315_s_at	7.56e-05	8.8e-07	34.1569	cortactin	Cttn
1424653_at	7.56e-05	8.8e-07	34.1545	tetraspanin 15	Tspan15
1424404_at	7.58e-05	8.85e-07	34.1274	RIKEN cDNA 0610040J01 gene	0610040J01Rik
1434641_x_at	7.6e-05	8.88e-07	34.106	seizure related 6 homolog like 2	Sez6l2
1419814_s_at	7.68e-05	8.99e-07	34.0326	S100 calcium binding protein A1	S100a1
1453366_at	7.7e-05	9.03e-07	34.0079	tudor and KH domain containing protein	Tdrkh
1448186_at	7.71e-05	9.07e-07	33.9848	pancreatic lipase-related protein 2	Pnliprp2
1426872_at	7.79e-05	9.18e-07	33.9144	Fc fragment of IgG binding protein	Fcgbp
1455803_at	7.79e-05	9.19e-07	33.9072	solute carrier organic anion transporter family, member 4a1	Slco4a1
1424373_at	7.82e-05	9.24e-07	33.8754	armadillo repeat containing, X-linked 3	Armcx3
1431228_s_at	7.85e-05	9.3e-07	33.839	RIKEN cDNA 4930526I15 gene	4930526I15Rik
1418778_at	8.03e-05	9.53e-07	33.6954	coiled-coil domain containing 109B	Ccdc109b
1426146_a_at	8.03e-05	9.54e-07	33.6873	choline phosphotransferase 1	Chpt1
1418621_at	8.04e-05	9.58e-07	33.6653	RAB2A, member RAS oncogene family	Rab2a
1428485_at	8.04e-05	9.59e-07	33.6574	carbonic anhydrase 12	Car12
1428640_at	8.21e-05	9.81e-07	33.5275	heat shock transcription factor 2 binding protein	Hsf2bp
1437683_x_at	8.22e-05	9.85e-07	33.5089	small EDRK-rich factor 2	Serf2
1424809_at	8.22e-05	9.86e-07	33.4978	crumbs family member 3	Crb3
1460657_at	8.3e-05	9.98e-07	33.4317	wingless-type MMTV integration site family, member 10A	Wnt10a
1448490_at	8.38e-05	1.01e-06	33.3697	coenzyme Q8B	Coq8b
1418097_a_at	8.38e-05	1.01e-06	33.36	cytokine receptor-like factor 2	Crlf2
1460196_at	8.38e-05	1.01e-06	33.3463	carbonyl reductase 1	Cbr1
1416222_at	8.5e-05	1.03e-06	33.2389	NAD(P) dependent steroid dehydrogenase-like	Nsdhl
1436007_a_at	8.5e-05	1.03e-06	33.235	THUMP domain containing 1	Thumpd1
1416842_at	8.5e-05	1.03e-06	33.2345	glutathione S-transferase, mu 5	Gstm5
1456878_at	8.53e-05	1.04e-06	33.2028	leucine rich repeat containing 75B	Lrrc75b
1451931_x_at	8.68e-05	1.06e-06	33.093	histocompatibility 2, K1, K region	H2-K1
1419154_at	8.68e-05	1.06e-06	33.0874	transmembrane protease, serine 2	Tmprss2
1448429_at	8.68e-05	1.06e-06	33.0742	glycogenin	Gyg
1452769_at	8.81e-05	1.08e-06	32.9791	ring finger protein 145	Rnf145
1416227_at	8.92e-05	1.1e-06	32.8987	predicted pseudogene 5637	Gm5637///Arpc1b
1447602_x_at	8.92e-05	1.1e-06	32.8928	sulfatase 2	Sulf2
1424575_at	8.95e-05	1.11e-06	32.8513	intraflagellar transport 22	Ift22
1422168_a_at	8.95e-05	1.11e-06	32.8506	brain derived neurotrophic factor	Bdnf
1453328_at	8.95e-05	1.11e-06	32.8443	predicted gene, 38524	Gm38524///Xkr6
1421276_a_at	8.95e-05	1.11e-06	32.8315	dystonin	Dst
1426547_at	9.02e-05	1.12e-06	32.7769	group specific component	Gc
1436050_x_at	9.03e-05	1.12e-06	32.7634	hairy and enhancer of split 6	Hes6
1419417_at	9.04e-05	1.13e-06	32.7475	vascular endothelial growth factor C	Vegfc
1426362_at	9.04e-05	1.13e-06	32.7343	transmembrane protein 144	Tmem144
1417112_at	9.11e-05	1.14e-06	32.6811	ADP-ribosylation factor-like 2 binding protein	Arl2bp
1451754_a_at	9.23e-05	1.16e-06	32.5962	WD repeat domain 45	Wdr45
1455805_x_at	9.23e-05	1.16e-06	32.5909	coiled-coil domain containing 22	Ccdc22
1418845_at	9.38e-05	1.18e-06	32.4878	protein C	Proc
1450293_at	9.41e-05	1.19e-06	32.4601	melanoma antigen, family B, 3	Mageb3
1423310_at	9.46e-05	1.19e-06	32.4214	trophoblast glycoprotein	Tpbg
1449426_a_at	9.55e-05	1.21e-06	32.3603	annexin A10	Anxa10
1443475_at	9.55e-05	1.21e-06	32.3521	histone cluster 1, H3i	Hist1h3i
1432322_at	9.55e-05	1.21e-06	32.341	oligosaccharyltransferase complex subunit 4 (non-catalytic)	Ost4
1436619_at	9.62e-05	1.22e-06	32.2924	RIKEN cDNA D630045M09 gene	D630045M09Rik
1437345_a_at	9.64e-05	1.23e-06	32.2683	Berardinelli-Seip congenital lipodystrophy 2 (seipin)	Bscl2
1430667_at	9.64e-05	1.23e-06	32.2453	protocadherin 10	Pcdh10
1426448_at	9.64e-05	1.23e-06	32.2408	praja ring finger 1, E3 ubiquitin protein ligase	Pja1
1452889_at	9.64e-05	1.23e-06	32.2406	phospholysine phosphohistidine inorganic pyrophosphate phosphatase	Lhpp
1440254_at	9.71e-05	1.24e-06	32.193	small nucleolar RNA, C	Snord104
1439760_x_at	9.81e-05	1.26e-06	32.1247	uroplakin 1B	Upk1b
1417201_at	9.82e-05	1.26e-06	32.1075	5'-nucleotidase, cytosolic II	Nt5c2
1434436_at	9.86e-05	1.27e-06	32.0755	microrchidia 4	Morc4
1456764_at	9.88e-05	1.27e-06	32.0568	solute carrier family 35, member F3	Slc35f3
1424592_a_at	9.92e-05	1.28e-06	32.0238	deoxyribonuclease I	Dnase1
1439562_at	9.99e-05	1.29e-06	31.9775	MMS22-like, DNA repair protein	Mms22l
1434936_at	0.0001	1.3e-06	31.9499	HIRA interacting protein 3	Hirip3
1424854_at	0.0001	1.3e-06	31.9449	histone cluster 1, H4m	Hist1h4m///Hist1h4b///Hist1h4a///Hist4h4///Hist1h4n///Hist1h4k///Hist1h4j///Hist1h4i///Hist1h4f///Hist1h4d///Hist1h4c///Hist2h4///Hist1h4h																																			histone cluster 1, H4h
1436537_at	0.0001	1.3e-06	31.9352	zinc finger protein 629	Zfp629
1456434_x_at	0.000102	1.34e-06	31.804	heat shock protein 8	Hspb8
1449679_s_at	0.000103	1.35e-06	31.7567	syntaxin 5A	Stx5a
1450449_a_at	0.000103	1.35e-06	31.7553	Rab interacting lysosomal protein-like 1	Rilpl1
1434111_at	0.000104	1.37e-06	31.6782	adhesion G protein-coupled receptor L2	Adgrl2
1460241_a_at	0.000104	1.37e-06	31.656	ST3 beta-galactoside alpha-2,3-sialyltransferase 5	St3gal5
1448514_at	0.000104	1.37e-06	31.6551	cytochrome c oxidase subunit Vb	Cox5b
1423319_at	0.000105	1.38e-06	31.6339	hematopoietically expressed homeobox	Hhex
1429834_a_at	0.000107	1.41e-06	31.5107	VPS51 GARP complex subunit	Vps51
1424576_s_at	0.000107	1.41e-06	31.5	cytochrome P450, family 2, subfamily c, polypeptide 44	Cyp2c44
1437403_at	0.000107	1.41e-06	31.4903	sterile alpha motif domain containing 5	Samd5
1436320_at	0.00011	1.46e-06	31.3173
1459997_s_at	0.00011	1.47e-06	31.2926	transmembrane protein 17	Tmem17
1423311_s_at	0.000112	1.49e-06	31.2249	trophoblast glycoprotein	Tpbg
1451288_s_at	0.000112	1.49e-06	31.216	RIKEN cDNA 1810043G02 gene	1810043G02Rik
1452394_at	0.000112	1.5e-06	31.1893	cysteinyl-tRNA synthetase	Cars
1417421_at	0.000113	1.51e-06	31.153	S100 calcium binding protein A1	S100a1
1450496_a_at	0.000113	1.51e-06	31.1457	spindle and kinetochore associated complex subunit 1	Ska1
1424234_s_at	0.000113	1.51e-06	31.1336	mesenchyme homeobox 2	Meox2
1440665_at	0.000113	1.51e-06	31.1214
1455887_at	0.000113	1.52e-06	31.1085	asparagine-linked glycosylation 8 (alpha-1,3-glucosyltransferase)	Alg8
1425062_at	0.000113	1.52e-06	31.0961	Fc receptor-like 1	Fcrl1
1450047_at	0.000113	1.53e-06	31.0594	heparan sulfate 6-O-sulfotransferase 2	Hs6st2
1460228_at	0.000114	1.54e-06	31.047	upstream transcription factor 2	Usf2
1434353_at	0.000114	1.54e-06	31.0209	Scm-like with four mbt domains 2	Sfmbt2
1422428_at	0.000115	1.56e-06	30.9688	acyl-CoA synthetase bubblegum family member 1	Acsbg1
1451335_at	0.000115	1.56e-06	30.9522	placenta-specific 8	Plac8
1454309_at	0.000115	1.57e-06	30.9179	apoptogenic, mitochondrial 1	Apopt1
1455236_x_at	0.000115	1.58e-06	30.9111	small EDRK-rich factor 2	Serf2
1452246_at	0.000115	1.58e-06	30.905	osteoclast stimulating factor 1	Ostf1
1426642_at	0.000117	1.6e-06	30.8197	fibronectin 1	Fn1
1424337_at	0.000117	1.61e-06	30.8089	sorting nexin 15	Snx15
1429676_at	0.000117	1.61e-06	30.8018
1417185_at	0.000117	1.61e-06	30.797	lymphocyte antigen 6 complex, locus A	Ly6a
1434130_at	0.000118	1.62e-06	30.7566	lipoma HMGIC fusion partner-like 2	Lhfpl2
1448267_at	0.000118	1.63e-06	30.7231	syntaxin 5A	Stx5a
1428309_s_at	0.000118	1.64e-06	30.7109	p53 and DNA damage regulated 1	Pdrg1
1419394_s_at	0.000118	1.64e-06	30.7026	S100 calcium binding protein A8 (calgranulin A)	S100a8
1447849_s_at	0.000119	1.65e-06	30.681	uncharacterized LOC102641248	LOC102641248///Maf
1454037_a_at	0.000119	1.66e-06	30.6421	FMS-like tyrosine kinase 1	Flt1
1424358_at	0.00012	1.67e-06	30.6072	ubiquitin-conjugating enzyme E2E 2	Ube2e2
1452406_x_at	0.000122	1.7e-06	30.4938	erythroid differentiation regulator 1	Erdr1
1416441_at	0.000122	1.71e-06	30.4713	carboxypeptidase Q	Cpq
1423053_at	0.000122	1.71e-06	30.4649	ADP-ribosylation factor 4	Arf4
1451751_at	0.000122	1.72e-06	30.4572	DNA-damage-inducible transcript 4-like	Ddit4l
1428906_at	0.000122	1.72e-06	30.457	general transcription factor IIH, polypeptide 5	Gtf2h5
1434815_a_at	0.000122	1.72e-06	30.4566	mitogen-activated protein kinase-activated protein kinase 3	Mapkapk3
1431980_a_at	0.000122	1.72e-06	30.4457	arsenic (+3 oxidation state) methyltransferase	As3mt
1427947_at	0.000123	1.73e-06	30.4173	B9 protein domain 2	B9d2
1436171_at	0.000123	1.74e-06	30.3967	Rho GTPase activating protein 30	Arhgap30
1417620_at	0.000123	1.74e-06	30.3938	RAS-related C3 botulinum substrate 2	Rac2
1424987_at	0.000124	1.76e-06	30.3307	RAB7B, member RAS oncogene family	Rab7b
1455600_at	0.000126	1.79e-06	30.2401	ribosomal protein S3	Rps3
1451601_a_at	0.000128	1.82e-06	30.1541	spinster homolog 2	Spns2
1438702_at	0.000128	1.82e-06	30.1499	fibronectin leucine rich transmembrane protein 2	Flrt2
1450109_s_at	0.000128	1.82e-06	30.1478	ATP-binding cassette, sub-family C (CFTR	Abcc2
1455442_at	0.000128	1.83e-06	30.1337	solute carrier family 6 (neurotransmitter transporter), member 19	Slc6a19
1442008_at	0.000129	1.84e-06	30.0893	predicted gene, 17399	Gm17399
1439795_at	0.000129	1.84e-06	30.0835	adhesion G protein-coupled receptor G2	Adgrg2
1448745_s_at	0.000129	1.85e-06	30.052	loricrin	Lor
1450377_at	0.00013	1.86e-06	30.026	thrombospondin 1	Thbs1
1459713_s_at	0.00013	1.87e-06	30.0183	anoctamin 1, calcium activated chloride channel	Ano1
1424968_at	0.000133	1.92e-06	29.8852	carboxylesterase 2G	Ces2g
1424560_at	0.000133	1.92e-06	29.881	proline-serine-threonine phosphatase-interacting protein 1	Pstpip1
1419994_s_at	0.000134	1.93e-06	29.8358	anaphase promoting complex subunit 16	Anapc16
1458295_at	0.000134	1.94e-06	29.8192	cDNA sequence BC038331	BC038331
1448702_at	0.000135	1.96e-06	29.7629	immediate early response 3 interacting protein 1	Ier3ip1
1428400_at	0.000136	1.97e-06	29.7451	V-set and transmembrane domain containing 5	Vstm5
1449618_s_at	0.000136	1.98e-06	29.7227	PAXIP1 associated glutamate rich protein 1A	Pagr1a
1423165_a_at	0.000137	1.99e-06	29.6857	metastasis-associated gene family, member 2	Mta2
1419306_at	0.000137	2e-06	29.6557	coiled-coil domain containing 96	Ccdc96
1417877_at	0.000139	2.02e-06	29.6009	endonuclease	Eepd1
1454987_a_at	0.000139	2.03e-06	29.5972	H2-K region expressed gene 6	H2-Ke6
1455795_at	0.000139	2.03e-06	29.5803	dermatan sulfate epimerase	Dse
1453261_at	0.000141	2.06e-06	29.5052	RIKEN cDNA 2610035D17 gene	2610035D17Rik
1434515_at	0.000141	2.07e-06	29.4892	nuclear receptor coactivator 1	Ncoa1
1425614_x_at	0.000142	2.08e-06	29.452	histocompatibility 2, D region locus 1	H2-D1
1424539_at	0.000142	2.1e-06	29.4186	predicted readthrough transcript (NMD candidate), 44504	Gm44504///Ubl4a
1416455_a_at	0.000143	2.1e-06	29.4031	crystallin, alpha B	Cryab
1423482_at	0.000143	2.11e-06	29.3824	uroporphyrinogen III synthase	Uros
1426225_at	0.000143	2.11e-06	29.3763	retinol binding protein 4, plasma	Rbp4
1452603_at	0.000143	2.12e-06	29.3724	deleted in primary ciliary dyskinesia	Dpcd
1446262_at	0.000143	2.12e-06	29.3584
1422893_at	0.000144	2.14e-06	29.3255	Scm-like with four mbt domains 1	Sfmbt1
1448698_at	0.000144	2.15e-06	29.3013	cyclin D1	Ccnd1
1435625_at	0.000145	2.16e-06	29.2658	ectonucleoside triphosphate diphosphohydrolase 7	Entpd7
1420387_at	0.000147	2.19e-06	29.1976	MpV17 mitochondrial inner membrane protein	Mpv17
1426754_x_at	0.000147	2.19e-06	29.1938	cytoskeleton-associated protein 4	Ckap4
1424779_at	0.000147	2.2e-06	29.1798	receptor accessory protein 3	Reep3
1419294_at	0.000147	2.2e-06	29.1678	RIKEN cDNA 1700011H14 gene	1700011H14Rik
1427245_at	0.000148	2.22e-06	29.1202	ADP-ribosylation factor GTPase activating protein 1	Arfgap1
1416407_at	0.000149	2.24e-06	29.0945	phosphoprotein enriched in astrocytes 15A	Pea15a
1418884_x_at	0.000149	2.25e-06	29.0643	tubulin, alpha 1A	Tuba1a
1416101_a_at	0.000152	2.29e-06	28.9674	histone cluster 1, H1c	Hist1h1c
1419259_at	0.000152	2.3e-06	28.9577	Ras suppressor protein 1	Rsu1
1435042_at	0.000153	2.32e-06	28.9105	RIKEN cDNA 9130004C02 gene	9130004C02Rik
1428758_at	0.000154	2.34e-06	28.8724	transmembrane protein 86A	Tmem86a
1455390_at	0.000156	2.37e-06	28.8056	alkB homolog 6	Alkbh6
1458404_at	0.000156	2.38e-06	28.7897	NADH dehydrogenase (ubiquinone) 1 beta subcomplex 8	Ndufb8
1452978_at	0.000157	2.39e-06	28.7569	transmembrane protein 138	Tmem138
1423100_at	0.000157	2.39e-06	28.754	FBJ osteosarcoma oncogene	Fos
1433615_at	0.000158	2.4e-06	28.7306	transmembrane protein 117	Tmem117
1455152_at	0.000158	2.41e-06	28.721	ubiquinol-cytochrome c reductase complex assembly factor 3	Uqcc3
1418796_at	0.000158	2.41e-06	28.7149	C-type lectin domain family 11, member a	Clec11a
1424181_at	0.00016	2.45e-06	28.6343	septin 6	2017-09-06
1424014_at	0.000161	2.47e-06	28.6044	PAXIP1 associated glutamate rich protein 1A	Pagr1a
1416909_at	0.000161	2.47e-06	28.5935	phosphatidylinositol glycan anchor biosynthesis, class Y-like	Pigyl
1418282_x_at	0.000162	2.49e-06	28.5615	serine (or cysteine) preptidase inhibitor, clade A, member 1B	Serpina1b
1452095_a_at	0.000162	2.5e-06	28.5377	VCP-interacting membrane protein	Vimp
1417104_at	0.000162	2.51e-06	28.5211	epithelial membrane protein 3	Emp3
1418206_at	0.000162	2.51e-06	28.5149	stromal cell-derived factor 2-like 1	Sdf2l1
1416330_at	0.000164	2.54e-06	28.4474	CD81 antigen	Cd81
1451606_at	0.00017	2.63e-06	28.2786	RIKEN cDNA A530016L24 gene	A530016L24Rik
1438641_x_at	0.00017	2.64e-06	28.2569	family with sequence similarity 57, member B	Fam57b
1448241_at	0.000171	2.66e-06	28.2331	GM2 ganglioside activator protein	Gm2a
1436420_a_at	0.000171	2.66e-06	28.2307	importin 4	Ipo4
1439200_x_at	0.000171	2.66e-06	28.2289	reproductive homeobox 4B	Rhox4b
1439426_x_at	0.000172	2.69e-06	28.1744	lysozyme 1	Lyz1
1455346_at	0.000172	2.69e-06	28.1734	mannan-binding lectin serine peptidase 1	Masp1
1426046_a_at	0.000175	2.74e-06	28.0818	Rab geranylgeranyl transferase, a subunit	Rabggta
1422451_at	0.000175	2.75e-06	28.0676	mitochondrial ribosomal protein S21	Mrps21
1422668_at	0.000175	2.75e-06	28.0615	serine (or cysteine) peptidase inhibitor, clade B, member 9b	Serpinb9b
1450122_at	0.000177	2.79e-06	28.0006	protein tyrosine phosphatase, receptor type, G	Ptprg
1424412_at	0.000177	2.79e-06	27.9874	opioid growth factor receptor-like 1	Ogfrl1
1448377_at	0.000182	2.86e-06	27.8714	secretory leukocyte peptidase inhibitor	Slpi
1437745_at	0.000182	2.88e-06	27.8459	chromodomain helicase DNA binding protein 7	Chd7
1427346_at	0.000182	2.88e-06	27.8455	predicted gene 15085	Gm15085///Gm15093///Gm15114///Gm15080///Luzp4///Gm15107///Gm15128///Gm10439///Ott
1425538_x_at	0.000182	2.88e-06	27.8449	carcinoembryonic antigen-related cell adhesion molecule 1	Ceacam1
1439368_a_at	0.000183	2.91e-06	27.7933	solute carrier family 9 (sodium	Slc9a3r2
1416905_at	0.000184	2.91e-06	27.7828	guanylate cyclase activator 2a (guanylin)	Guca2a
1423385_at	0.000184	2.93e-06	27.7636	ARP8 actin-related protein 8	Actr8
1448498_at	0.000185	2.94e-06	27.7373	ribosomal protein S6 kinase, polypeptide 4	Rps6ka4
1434129_s_at	0.000185	2.95e-06	27.7262	lipoma HMGIC fusion partner-like 2	Lhfpl2
1449545_at	0.000186	2.97e-06	27.6932	fibroblast growth factor 18	Fgf18
1447852_x_at	0.000187	2.99e-06	27.6619	Rab interacting lysosomal protein-like 1	Rilpl1
1449526_a_at	0.000188	3.01e-06	27.6219	glycerophosphodiester phosphodiesterase domain containing 3	Gdpd3
1429896_at	0.000189	3.03e-06	27.5874	RIKEN cDNA 5830408B19 gene	5830408B19Rik
1456874_at	0.000194	3.12e-06	27.4531	fibronectin leucine rich transmembrane protein 2	Flrt2
1425299_s_at	0.000194	3.13e-06	27.4404	tRNA methyltransferase 11-2	Trmt112
1451643_a_at	0.000194	3.13e-06	27.4403	RAB4B, member RAS oncogene family	Rab4b
1452807_s_at	0.000194	3.13e-06	27.4317	family with sequence similarity 57, member B	Fam57b
1416872_at	0.000198	3.19e-06	27.342	tetraspanin 6	Tspan6
1416498_at	0.000198	3.2e-06	27.3264	peptidylprolyl isomerase C	Ppic
1426938_at	0.000198	3.21e-06	27.3237	neuro-oncological ventral antigen 1	Nova1
1438318_x_at	0.000199	3.23e-06	27.2904	neuroguidin, EIF4E binding protein	Ngdn
1416021_a_at	0.0002	3.25e-06	27.2538	fatty acid binding protein 5, epidermal	Fabp5
1416090_at	0.0002	3.25e-06	27.2529	pyruvate dehydrogenase (lipoamide) beta	Pdhb
1417542_at	0.0002	3.26e-06	27.2435	ribosomal protein S6 kinase, polypeptide 2	Rps6ka2
1455400_at	0.000201	3.28e-06	27.22	dimethylarginine dimethylaminohydrolase 1	Ddah1
1438037_at	0.000201	3.28e-06	27.2165	hect domain and RLD 6	Herc6
1421279_at	0.000201	3.29e-06	27.2054	laminin, gamma 2	Lamc2
1448729_a_at	0.000201	3.3e-06	27.1919	septin 4	2017-09-04
1422155_at	0.000201	3.3e-06	27.1828	histone cluster 2, H3b	Hist2h3b///Hist1h3e///Hist1h3b///Hist1h3d///Hist1h3c///Hist1h3f///Hist2h3c2///Hist2h3c1
1418405_at	0.000201	3.31e-06	27.1742	hepatocyte growth factor activator	Hgfac
1436697_at	0.000201	3.31e-06	27.1707
1444524_at	0.000203	3.34e-06	27.1309	predicted gene 14005	Gm14005
1426858_at	0.000203	3.34e-06	27.1213	inhibin beta-B	Inhbb
1417932_at	0.000203	3.35e-06	27.1149	interleukin 18	Il18
1453591_at	0.000203	3.36e-06	27.1039	transmembrane protein 242	Tmem242
1453119_at	0.000204	3.37e-06	27.0861	OTU domain containing 1	Otud1
1422774_at	0.000204	3.37e-06	27.0836	RIKEN cDNA 1700088E04 gene	1700088E04Rik
1418873_at	0.000205	3.4e-06	27.0446	sideroflexin 4	Sfxn4
1422549_at	0.000205	3.41e-06	27.0307	ADP-ribosylation factor-like 2	Arl2
1418210_at	0.000205	3.41e-06	27.0263	profilin 2	Pfn2
1417420_at	0.000207	3.44e-06	26.9875	cyclin D1	Ccnd1
1428576_at	0.000207	3.44e-06	26.9827	hypoxia-inducible factor 1, alpha subunit inhibitor	Hif1an
1437043_a_at	0.000207	3.45e-06	26.9763	multivesicular body subunit 12A	Mvb12a
1416367_at	0.000207	3.46e-06	26.9592	formation of mitochondrial complex V assembly factor 1	Fmc1
1416795_at	0.000207	3.47e-06	26.9478	crystallin, lambda 1	Cryl1
1441075_at	0.000207	3.47e-06	26.9466	nitric oxide synthase trafficker	Nostrin
1417292_at	0.000207	3.48e-06	26.9329	interferon gamma inducible protein 47	Ifi47
1438026_at	0.000209	3.51e-06	26.8981	zinc finger protein 560	Zfp560
1459871_x_at	0.000212	3.57e-06	26.8086	membrane-associated ring finger (C3HC4) 2	2017-03-02
1429891_at	0.000214	3.6e-06	26.7681	calcyphosine-like	Capsl
1437900_at	0.000214	3.61e-06	26.7665	RIKEN cDNA 4930523C07 gene	4930523C07Rik
1450729_at	0.000214	3.61e-06	26.7618	heparan sulfate 2-O-sulfotransferase 1	Hs2st1
1424076_at	0.000215	3.63e-06	26.7309	glycerophosphodiester phosphodiesterase domain containing 1	Gdpd1
1455384_x_at	0.000215	3.64e-06	26.7207	RIKEN cDNA D030056L22 gene	D030056L22Rik
1427216_at	0.000215	3.65e-06	26.7101	interferon zeta	Ifnz
1428420_a_at	0.000217	3.69e-06	26.6577	exocyst complex component 3-like 4	Exoc3l4
1417279_at	0.000218	3.7e-06	26.6461	inositol 1,4,5-trisphosphate receptor 1	Itpr1
1449590_a_at	0.000218	3.72e-06	26.6244	muscle and microspikes RAS	Mras
1436415_at	0.000218	3.72e-06	26.62	mediator complex subunit 29	Med29
1441836_x_at	0.000222	3.79e-06	26.5392	gametocyte specific factor 1	Gtsf1
1453016_at	0.000222	3.8e-06	26.5212	heat shock protein family B (small), member 11	Hspb11
1438635_x_at	0.000222	3.8e-06	26.5193	fibronectin type III domain containing 10	Fndc10
1416588_at	0.000222	3.81e-06	26.5152	protein tyrosine phosphatase, receptor type, N	Ptprn
1459678_at	0.000222	3.82e-06	26.5024	uncharacterized LOC497255	LOC497255
1435639_at	0.000222	3.82e-06	26.4997	RIKEN cDNA 2610528A11 gene	2610528A11Rik
1435598_at	0.000224	3.86e-06	26.4542	expressed sequence BB319198	BB319198
1427573_at	0.000224	3.86e-06	26.4454	cysteine-rich hydrophobic domain 1	Chic1
1455618_x_at	0.000225	3.88e-06	26.4285	tetraspanin 33	Tspan33
1448659_at	0.000225	3.88e-06	26.4242	caspase 7	Casp7
1421731_a_at	0.000225	3.89e-06	26.4081	flap structure specific endonuclease 1	Fen1
1415818_at	0.000227	3.94e-06	26.3593	annexin A6	Anxa6
1434792_at	0.000227	3.95e-06	26.3397	RIKEN cDNA 2010320M18 gene	2010320M18Rik
1425789_s_at	0.000227	3.95e-06	26.3375	annexin A8	Anxa8
1449049_at	0.000227	3.95e-06	26.3366	toll-like receptor 1	Tlr1
1448198_a_at	0.000228	3.98e-06	26.3102	NADH dehydrogenase (ubiquinone) 1 beta subcomplex 8	Ndufb8
1452257_at	0.000228	3.98e-06	26.3055	3-hydroxybutyrate dehydrogenase, type 1	Bdh1
1445678_at	0.000228	3.99e-06	26.2988
1423418_at	0.000229	4e-06	26.2821	farnesyl diphosphate synthetase	Fdps
1415873_a_at	0.000229	4.01e-06	26.2695	ARP1 actin-related protein 1A, centractin alpha	Actr1a
1453599_at	0.000232	4.06e-06	26.212	tripartite motif-containing 71	Trim71
1445191_at	0.000232	4.06e-06	26.2096	exonuclease 3'-5' domain containing 1	Exd1
1417893_at	0.000232	4.08e-06	26.1948	sideroflexin 3	Sfxn3
1435729_at	0.000235	4.14e-06	26.1298	late endosomal	Lamtor2
1436962_at	0.000235	4.14e-06	26.1219	PR domain containing 6	Prdm6
1452988_at	0.000236	4.16e-06	26.1075	RIKEN cDNA 2610306M01 gene	2610306M01Rik
1437046_x_at	0.000236	4.17e-06	26.0955	family with sequence similarity 63, member A	Fam63a
1452963_at	0.000236	4.17e-06	26.0931	RIKEN cDNA 9530077C05 gene	9530077C05Rik
1448398_s_at	0.000239	4.22e-06	26.0359	ribosomal protein L22	Rpl22
1423052_at	0.000241	4.27e-06	25.982	ADP-ribosylation factor 4	Arf4
1460733_at	0.000242	4.3e-06	25.9503	unc-119 lipid binding chaperone B	Unc119b
1417953_at	0.000242	4.3e-06	25.9475	family with sequence similarity 3, member C	Fam3c
1455948_x_at	0.000243	4.33e-06	25.9213	matrilin 3	Matn3
1443934_at	0.000245	4.36e-06	25.8846	RIKEN cDNA 9230110C19 gene	9230110C19Rik
1424267_at	0.000245	4.37e-06	25.8786	RIKEN cDNA 1810043G02 gene	1810043G02Rik
1429298_at	0.000245	4.37e-06	25.8747	dimethylarginine dimethylaminohydrolase 1	Ddah1
1439034_at	0.000245	4.38e-06	25.8693	sialophorin	Spn
1427661_a_at	0.000245	4.39e-06	25.8602	tumor-suppressing subchromosomal transferable fragment 4	Tssc4
1443696_s_at	0.000246	4.4e-06	25.8424	hyaluronic acid binding protein 2	Habp2
1450814_a_at	0.000246	4.41e-06	25.8378	importin 4	Ipo4
1448476_at	0.000246	4.42e-06	25.8275	nucleosome assembly protein 1-like 4	Nap1l4
1421041_s_at	0.000246	4.43e-06	25.8192	predicted gene 3776	Gm3776///Gsta2///Gsta1
1437227_at	0.000248	4.47e-06	25.7779	ubiquitin related modifier 1	Urm1
1436323_at	0.000248	4.47e-06	25.7779	RIKEN cDNA 2810001A02 gene	2810001A02Rik
1447112_s_at	0.000248	4.48e-06	25.766	crystallin, lambda 1	Cryl1
1429903_at	0.000248	4.49e-06	25.7591	D4, zinc and double PHD fingers family 2	Dpf2
1425548_a_at	0.000249	4.5e-06	25.744	leukocyte specific transcript 1	Lst1
1449166_at	0.00025	4.52e-06	25.7215	S100 calcium binding protein A14	S100a14
1429048_at	0.000252	4.58e-06	25.6669	biogenesis of lysosomal organelles complex-1, subunit 2	Bloc1s2
1447643_x_at	0.000252	4.58e-06	25.6639	snail family zinc finger 2	Snai2
1452039_a_at	0.000252	4.58e-06	25.6638	Brca1 associated protein 1	Bap1
1434453_at	0.000252	4.59e-06	25.6539	polymerase (RNA) III (DNA directed) polypeptide A	Polr3a
1448124_at	0.000254	4.63e-06	25.6108	glucuronidase, beta	Gusb
1447994_at	0.000257	4.7e-06	25.5497	small nucleolar RNA host gene 10	Snhg10
1420967_at	0.000257	4.7e-06	25.5461	solute carrier family 25 (mitochondrial carrier ornithine transporter), member 15	Slc25a15
1430771_a_at	0.000258	4.72e-06	25.525	mutS homolog 5	Msh5
1444302_at	0.00026	4.76e-06	25.4892	glucoside xylosyltransferase 2	Gxylt2
1437983_at	0.000261	4.78e-06	25.4699	sal-like 1 (Drosophila)	Sall1
1451571_s_at	0.000263	4.83e-06	25.4223	zinc finger protein 747	Zfp747///Zfp764///E430018J23Rik///9130019O22Rik
1448466_at	0.000264	4.85e-06	25.407	cell division cycle associated 5	Cdca5
1430233_a_at	0.000264	4.87e-06	25.3925	solute carrier family 9, subfamily B (NHA1, cation proton antiporter 1), member 1	Slc9b1
1459896_at	0.000267	4.92e-06	25.3425	pogo transposable element with KRAB domain	Pogk
1433786_x_at	0.000267	4.94e-06	25.3206	small EDRK-rich factor 2	Serf2
1425674_a_at	0.000267	4.95e-06	25.3188	Ssu72 RNA polymerase II CTD phosphatase homolog (yeast)	Ssu72
1418091_at	0.000267	4.95e-06	25.3179	transcription factor CP2-like 1	Tfcp2l1
1434202_a_at	0.000267	4.95e-06	25.3163	family with sequence similarity 107, member A	Fam107a
1436426_at	0.000267	4.95e-06	25.3151	coiled-coil and C2 domain containing 2A	Cc2d2a
1452301_at	0.000268	4.97e-06	25.2945	aldehyde dehydrogenase 3 family, member B1	Aldh3b1
1451386_at	0.000268	4.99e-06	25.2803	biliverdin reductase B (flavin reductase (NADPH))	Blvrb
1455607_at	0.000268	4.99e-06	25.2766	R-spondin 3	Rspo3
1443955_at	0.000271	5.05e-06	25.229	RIKEN cDNA 1700094D03 gene	1700094D03Rik
1419331_at	0.000271	5.06e-06	25.2176	cadherin 17	Cdh17
1415792_at	0.000271	5.06e-06	25.2128	RanBP-type and C3HC4-type zinc finger containing 1	Rbck1
1420981_a_at	0.000273	5.1e-06	25.1862	LIM domain only 4	Lmo4
1435055_a_at	0.000273	5.1e-06	25.1789	target of myb1 trafficking protein	Tom1
1449161_at	0.000273	5.11e-06	25.172	endothelin 2	Edn2
1429180_at	0.000273	5.11e-06	25.1718	guanosine monophosphate reductase 2	Gmpr2
1419705_at	0.000273	5.12e-06	25.1612	carbonic anhydrase 5b, mitochondrial	Car5b
1459813_at	0.000274	5.15e-06	25.1421	transmembrane protein 194	Tmem194///1700012D01Rik
1431644_a_at	0.000274	5.16e-06	25.1258	islet cell autoantigen 1	Ica1
1456348_x_at	0.000283	5.33e-06	24.988	progestin and adipoQ receptor family member V	Paqr5
1433807_at	0.000287	5.41e-06	24.9226	bora, aurora kinase A activator	Bora
1418765_at	0.000288	5.45e-06	24.8904	T cell immunoglobulin and mucin domain containing 2	Timd2
1424773_at	0.000289	5.46e-06	24.8788	multivesicular body subunit 12A	Mvb12a
1448032_at	0.000289	5.47e-06	24.8688	5-azacytidine induced gene 2	Azi2
1435794_at	0.000289	5.48e-06	24.8657	RIKEN cDNA 5031425E22 gene	5031425E22Rik
1427201_at	0.000292	5.54e-06	24.8198	musculoskeletal, embryonic nuclear protein 1	Mustn1
1438030_at	0.000294	5.59e-06	24.7773	RAS, guanyl releasing protein 3	Rasgrp3
1453223_s_at	0.000297	5.65e-06	24.7332	developmental pluripotency associated 2	Dppa2
1416614_at	0.000298	5.67e-06	24.7152	EP300 interacting inhibitor of differentiation 1	Eid1
1430151_at	0.000298	5.68e-06	24.7091	nischarin	Nisch
1430538_at	0.000298	5.69e-06	24.6997	RIKEN cDNA 2210013O21 gene	2210013O21Rik
1448249_at	0.000298	5.7e-06	24.6909	glycerol-3-phosphate dehydrogenase 1 (soluble)	Gpd1
1460684_at	0.000299	5.72e-06	24.6795	transmembrane 7 superfamily member 2	Tm7sf2
1452181_at	0.000299	5.72e-06	24.6766	cytoskeleton-associated protein 4	Ckap4
1418085_at	0.000303	5.81e-06	24.606	protein kinase C, zeta	Prkcz
1432057_a_at	0.000303	5.82e-06	24.6039	PR domain containing 5	Prdm5
1460692_at	0.000303	5.82e-06	24.5968	euchromatic histone lysine N-methyltransferase 2	Ehmt2
1423584_at	0.000303	5.84e-06	24.5888	insulin-like growth factor binding protein 7	Igfbp7
1419839_x_at	0.000303	5.84e-06	24.5842	pre-mRNA processing factor 19	Prpf19
1416137_at	0.000304	5.86e-06	24.5733	annexin A7	Anxa7
1426571_at	0.000305	5.89e-06	24.5503	anoctamin 1, calcium activated chloride channel	Ano1
1450931_at	0.000306	5.91e-06	24.5324	dedicator of cytokinesis 9	Dock9
1428734_at	0.000306	5.93e-06	24.5153	anaphase prompoting complex C subunit 15	Anapc15
1419194_s_at	0.000306	5.94e-06	24.5087	predicted pseudogene 9835	Gm9835///Gmfg
1455646_at	0.000306	5.94e-06	24.5083	RIKEN cDNA 2010004M13 gene	2010004M13Rik
1436356_at	0.000307	5.95e-06	24.5012	sterile alpha motif domain containing 4	Samd4
1449842_at	0.00031	6.03e-06	24.4481	transmembrane protein 179B	Tmem179b
1448868_at	0.00031	6.03e-06	24.4467	SCAN domain-containing 1	Scand1
1420382_at	0.00031	6.05e-06	24.4349	apolipoprotein B receptor	Apobr
1452170_at	0.00031	6.05e-06	24.433	chondroitin polymerizing factor 2	Chpf2
1431771_a_at	0.000311	6.07e-06	24.4175	interleukin-1 receptor-associated kinase 1 binding protein 1	Irak1bp1
1455900_x_at	0.000315	6.16e-06	24.3512	transglutaminase 2, C polypeptide	Tgm2
1435645_at	0.000322	6.3e-06	24.258	monocyte to macrophage differentiation-associated	Mmd
1440427_at	0.000324	6.34e-06	24.2273
1449162_at	0.000324	6.37e-06	24.2127	processing of precursor 7, ribonuclease P family, (S. cerevisiae)	Pop7
1428380_at	0.000326	6.41e-06	24.1853	all-trans retinoic acid induced differentiation factor	Atraid
1423219_a_at	0.000326	6.42e-06	24.1766	mitochondrial ribosomal protein L49	Mrpl49
1419029_at	0.000327	6.43e-06	24.1663	ERO1-like (S. cerevisiae)	Ero1l
1434175_s_at	0.00033	6.51e-06	24.1158	tectonin beta-propeller repeat containing 1	Tecpr1
1427651_x_at	0.00033	6.51e-06	24.1133	histocompatibility 2, D region locus 1	H2-D1
1427639_a_at	0.00033	6.52e-06	24.1113	NIMA (never in mitosis gene a)-related expressed kinase 4	Nek4
1418777_at	0.000333	6.59e-06	24.0631	chemokine (C-C motif) ligand 25	Ccl25
1448441_at	0.000334	6.61e-06	24.0525	CDC28 protein kinase 1b	Cks1b
1433436_s_at	0.000334	6.63e-06	24.0362	thiamine triphosphatase	Thtpa
1417441_at	0.000334	6.63e-06	24.0359	DnaJ heat shock protein family (Hsp40) member C12	Dnajc12
1433684_at	0.000335	6.65e-06	24.0263	charged multivesicular body protein 6	Chmp6
1460460_a_at	0.000335	6.67e-06	24.0143	golgi reassembly stacking protein 2	Gorasp2
1417959_at	0.000335	6.67e-06	24.0099	PDZ and LIM domain 7	Pdlim7
1452919_a_at	0.000335	6.67e-06	24.0092	phosphoglycolate phosphatase	Pgp
1424695_at	0.000337	6.72e-06	23.979	family with sequence similarity 210, member B	Fam210b
1437223_s_at	0.000337	6.72e-06	23.9784	X-box binding protein 1	Xbp1
1450268_at	0.000338	6.75e-06	23.9605	fidgetin	Fign
1435631_x_at	0.000338	6.77e-06	23.9492	exocyst complex component 6	Exoc6///Sh3glb1
1417960_at	0.000338	6.78e-06	23.9427	cytoplasmic polyadenylation element binding protein 1	Cpeb1
1436322_a_at	0.000338	6.78e-06	23.9422	RIKEN cDNA 2810001A02 gene	2810001A02Rik
1455745_at	0.000339	6.82e-06	23.9202	ceroid-lipofuscinosis, neuronal 8	Cln8
1460054_at	0.000341	6.85e-06	23.8996	trafficking protein particle complex 6A	Trappc6a
1432144_a_at	0.000342	6.89e-06	23.8754	ring finger and CHY zinc finger domain containing 1	Rchy1
1417298_at	0.000342	6.9e-06	23.8707	emopamil binding protein-like	Ebpl
1436617_at	0.000342	6.9e-06	23.8703	centrin 4	Cetn4
1455737_at	0.000342	6.91e-06	23.8642	protein phosphatase 1H (PP2C domain containing)	Ppm1h
1436963_x_at	0.000342	6.92e-06	23.8537	transmembrane protein 179B	Tmem179b
1438018_at	0.000342	6.93e-06	23.8485	hook microtubule tethering protein 1	Hook1
1436640_x_at	0.000342	6.93e-06	23.8464	1-acylglycerol-3-phosphate O-acyltransferase 4 (lysophosphatidic acid acyltransferase, delta)	Agpat4
1428377_at	0.000342	6.94e-06	23.8439	BTB (POZ) domain containing 11	Btbd11
1437451_at	0.000343	6.96e-06	23.828	endothelial cell surface expressed chemotaxis and apoptosis regulator	Ecscr
1429859_a_at	0.000343	6.98e-06	23.8178	ADP-ribosylation factor-like 2 binding protein	Arl2bp
1431313_at	0.000346	7.04e-06	23.7826	Rho GTPase activating protein 27	Arhgap27
1425746_at	0.000346	7.05e-06	23.7786	cutA divalent cation tolerance homolog-like	Cutal
1418396_at	0.000346	7.06e-06	23.7711	G-protein signalling modulator 3 (AGS3-like, C. elegans)	Gpsm3
1421358_at	0.000346	7.07e-06	23.7625	histocompatibility 2, M region locus 3	H2-M3
1431869_at	0.000346	7.08e-06	23.7578	RIKEN cDNA 5730419F03 gene	5730419F03Rik
1427035_at	0.000347	7.1e-06	23.7471	solute carrier family 39 (zinc transporter), member 14	Slc39a14
1417675_a_at	0.000348	7.13e-06	23.7291	midasin AAA ATPase 1	Mdn1
1452820_at	0.000348	7.14e-06	23.7205	WD repeat domain 11	Wdr11
1418453_a_at	0.000349	7.17e-06	23.708	ATPase, Na+	Atp1b1
1437615_s_at	0.000349	7.18e-06	23.7012	vacuolar protein sorting 37C	Vps37c
1453049_at	0.000351	7.22e-06	23.6786	small VCP	Svip
1426235_a_at	0.000354	7.29e-06	23.6372	glutamate-ammonia ligase (glutamine synthetase)	Glul
1433518_at	0.000354	7.3e-06	23.6307	leucine carboxyl methyltransferase 2	Lcmt2
1449130_at	0.000354	7.31e-06	23.6228	CD1d1 antigen	Cd1d1
1423844_s_at	0.000355	7.34e-06	23.6086	cystathionine beta-synthase	Cbs
1448415_a_at	0.000356	7.36e-06	23.5937	sema domain, immunoglobulin domain (Ig), short basic domain, secreted, (semaphorin) 3B	Sema3b
1455749_x_at	0.000357	7.39e-06	23.5763	NADH dehydrogenase (ubiquinone) 1 alpha subcomplex, 7 (B14.5a)	Ndufa7
1451306_at	0.000357	7.4e-06	23.5718	cell division cycle associated 7 like	Cdca7l
1424940_s_at	0.000357	7.41e-06	23.5675	cDNA sequence BC022687	BC022687
1429897_a_at	0.000359	7.46e-06	23.5402	DNA segment, Chr 16, ERATO Doi 472, expressed	D16Ertd472e
1416270_at	0.000361	7.5e-06	23.5143	polymerase (RNA) II (DNA directed) polypeptide G	Polr2g
1439884_at	0.000361	7.52e-06	23.502	nudix (nucleoside diphosphate linked moiety X)-type motif 16	Nudt16
1417638_at	0.000361	7.53e-06	23.4975	left right determination factor 1	Lefty1
1423367_at	0.000361	7.55e-06	23.4888	wingless-type MMTV integration site family, member 7A	Wnt7a
1416122_at	0.000361	7.55e-06	23.4878	cyclin D2	Ccnd2
1437525_a_at	0.000361	7.55e-06	23.4854	polymerase (RNA) III (DNA directed) polypeptide A	Polr3a
1452667_at	0.000362	7.59e-06	23.4673	RAB2B, member RAS oncogene family	Rab2b
1433428_x_at	0.000364	7.62e-06	23.4476	transglutaminase 2, C polypeptide	Tgm2
1455412_at	0.000364	7.64e-06	23.4397	Scm-like with four mbt domains 1	Sfmbt1
1455385_at	0.000365	7.67e-06	23.4232	exocyst complex component 6	Exoc6///Sh3glb1
1448964_at	0.000366	7.69e-06	23.4128	S100 calcium binding protein G	S100g
1449857_at	0.000366	7.7e-06	23.4032	GPALPP motifs containing 1	Gpalpp1
1434868_at	0.000368	7.76e-06	23.3746	RIKEN cDNA 4933431E20 gene	4933431E20Rik
1421936_at	0.000369	7.79e-06	23.3579	dual adaptor for phosphotyrosine and 3-phosphoinositides 1	Dapp1
1424611_x_at	0.000369	7.8e-06	23.3535	TruB pseudouridine (psi) synthase family member 2	Trub2
1434214_at	0.000371	7.84e-06	23.3292	late endosomal	Lamtor4
1447483_s_at	0.000373	7.9e-06	23.2997
1428132_at	0.000375	7.94e-06	23.2793	CDC42 small effector 1	Cdc42se1
1424983_a_at	0.000376	7.96e-06	23.2663	CDK2 associated, cullin domain 1	Cacul1
1416022_at	0.000376	7.97e-06	23.2628	fatty acid binding protein 5, epidermal	Fabp5
1416802_a_at	0.000376	7.99e-06	23.2542	cell division cycle associated 5	Cdca5
1424713_at	0.000377	8.02e-06	23.2371	calmodulin-like 4	Calml4
1421115_a_at	0.000377	8.03e-06	23.2317	zinc finger, DHHC domain containing 16	Zdhhc16
1432080_s_at	0.000381	8.11e-06	23.1906	K(lysine) acetyltransferase 8	Kat8
1429590_at	0.000381	8.12e-06	23.1827	transforming, acidic coiled-coil containing protein 1	Tacc1
1459522_s_at	0.000381	8.13e-06	23.1796	glycogenin	Gyg
1452731_x_at	0.000381	8.15e-06	23.1672	uncharacterized LOC102638110	LOC102638110///LOC100861615///Gm3164///Gm3173///Gm3739///Gm3696///Gm3667///Gm3194///Gm3558///Gm3488///Gm3500///Gm10409///Gm3383///Gm3264///Gm3252///Gm3239///Gm3636///Gm3115///Gm3095///Gm3002///Gm10340///Gm2897///Gm16525///Gm3373///Gm3317///Gm5796																																			predicted gene 3383			predicted gene 3264			predicted gene 3252			predicted gene 3239
1426694_at	0.000381	8.16e-06	23.1633	RIKEN cDNA 9030624J02 gene	9030624J02Rik
1418506_a_at	0.000382	8.19e-06	23.1467	peroxiredoxin 2	Prdx2
1441796_at	0.000382	8.2e-06	23.1454	family with sequence similarity 136, member A	Fam136a
1420183_at	0.000385	8.26e-06	23.1123	loricrin	Lor
1416269_at	0.000385	8.26e-06	23.112	ATP synthase, H+ transporting, mitochondrial F0 complex, subunit F2	Atp5j2
1431087_at	0.000385	8.27e-06	23.1072	SPC24, NDC80 kinetochore complex component, homolog (S. cerevisiae)	Spc24
1428804_at	0.000386	8.31e-06	23.0882	microfibrillar-associated protein 3-like	Mfap3l
1415762_x_at	0.000388	8.35e-06	23.0683	mitochondrial ribosomal protein L52	Mrpl52
1440917_at	0.000388	8.36e-06	23.0631	RIKEN cDNA 2900093K20 gene	2900093K20Rik
1452147_at	0.000389	8.39e-06	23.0488	Sec24 related gene family, member C (S. cerevisiae)	Sec24c
1427944_at	0.000389	8.4e-06	23.0452	caprin family member 2	Caprin2
1433908_a_at	0.00039	8.44e-06	23.0263	cortactin	Cttn
1435522_a_at	0.00039	8.45e-06	23.0213	oligosaccharyltransferase complex subunit 4 (non-catalytic)	Ost4
1448524_s_at	0.00039	8.46e-06	23.016	signal sequence receptor, delta	Ssr4
1424432_at	0.00039	8.47e-06	23.0121	ubiquitin domain containing 1	Ubtd1
1434194_at	0.00039	8.48e-06	23.0034	uncharacterized protein A730034C02	A730034C02///Map2
1452445_at	0.000391	8.52e-06	22.9868	solute carrier family 41, member 2	Slc41a2
1451326_at	0.000391	8.52e-06	22.9861	abhydrolase domain containing 14b	Abhd14b
1460688_s_at	0.000391	8.54e-06	22.9773	unc-119 lipid binding chaperone B	Unc119b
1432245_s_at	0.000391	8.54e-06	22.9768	tetratricopeptide repeat domain 9C	Ttc9c
1419315_at	0.000392	8.55e-06	22.9703	SLAM family member 9	Slamf9
1437284_at	0.000392	8.58e-06	22.9584	frizzled class receptor 1	Fzd1
1422672_at	0.000395	8.63e-06	22.9317	small proline-rich protein 1B	Sprr1b
1425567_a_at	0.000395	8.64e-06	22.9263	annexin A5	Anxa5
1428492_at	0.000396	8.7e-06	22.9015	GLI pathogenesis-related 2	Glipr2
1430568_at	0.000396	8.71e-06	22.8966	zinc finger CCCH type containing 13	Zc3h13
1451814_a_at	0.000396	8.71e-06	22.8952	HIV-1 Tat interactive protein 2	Htatip2
1453556_x_at	0.000397	8.73e-06	22.8841	CD99 antigen	Cd99
1424610_at	0.000399	8.8e-06	22.8557	TruB pseudouridine (psi) synthase family member 2	Trub2
1445534_at	0.000403	8.88e-06	22.8182
1418219_at	0.000408	9.01e-06	22.7566	interleukin 15	Il15
1439773_at	0.000412	9.09e-06	22.7209	lymphocyte antigen 6 complex, locus E	Ly6e
1448694_at	0.000415	9.17e-06	22.685	jun proto-oncogene	Jun
1416273_at	0.000415	9.18e-06	22.6792	tumor necrosis factor, alpha-induced protein 2	Tnfaip2
1460188_at	0.000415	9.19e-06	22.6785	protein tyrosine phosphatase, non-receptor type 6	Ptpn6
1455956_x_at	0.000415	9.2e-06	22.6732	cyclin D2	Ccnd2
1438096_a_at	0.000416	9.24e-06	22.6531	deoxythymidylate kinase	Dtymk
1424365_at	0.000421	9.35e-06	22.6047	predicted gene 2036	Gm2036///1810037I17Rik
1419964_s_at	0.000421	9.36e-06	22.6013	hepatoma-derived growth factor	Hdgf
1416503_at	0.000423	9.42e-06	22.5752	latexin	Lxn
1424817_at	0.000425	9.47e-06	22.5561	sperm flagellar 1	Spef1
1424077_at	0.000426	9.5e-06	22.5429	glycerophosphodiester phosphodiesterase domain containing 1	Gdpd1
1419105_at	0.000426	9.5e-06	22.5418	nuclear receptor subfamily 1, group H, member 4	Nr1h4
1455939_x_at	0.000426	9.52e-06	22.5352	signal recognition particle 14	Srp14
1448564_at	0.000427	9.54e-06	22.5243	calcium and integrin binding 1 (calmyrin)	Cib1
1434676_at	0.000428	9.59e-06	22.5056	myotubularin related protein 9	Mtmr9
1446750_at	0.000433	9.71e-06	22.4553	impact, RWD domain protein	Impact
1433720_s_at	0.000433	9.73e-06	22.4463	coiled-coil-helix-coiled-coil-helix domain containing 10	Chchd10
1418171_at	0.000433	9.73e-06	22.4438	transcription elongation factor A (SII)-like 8	Tceal8
1455505_at	0.000435	9.78e-06	22.4237	GATA zinc finger domain containing 2A	Gatad2a
1428383_a_at	0.000436	9.81e-06	22.4131	zinc finger SWIM-type containing 8	Zswim8
1424962_at	0.000436	9.83e-06	22.4064	transmembrane 4 superfamily member 4	Tm4sf4
1417334_at	0.000438	9.88e-06	22.3854	serine	Stk19
1418732_s_at	0.000438	9.88e-06	22.3829	WD repeat domain containing 83	Wdr83
1428308_at	0.000438	9.9e-06	22.3751	p53 and DNA damage regulated 1	Pdrg1
1417732_at	0.000438	9.92e-06	22.3693	annexin A8	Anxa8
1438378_at	0.000439	9.96e-06	22.3528	mediator complex subunit 9, opposite strand	Med9os
1428859_at	0.000439	9.96e-06	22.3525	polyamine oxidase (exo-N4-amino)	Paox
1452337_at	0.000439	9.97e-06	22.3488	RIKEN cDNA 4930427A07 gene	4930427A07Rik
1448276_at	0.00044	9.98e-06	22.3432	tetraspanin 4	Tspan4
1434053_x_at	0.000441	1e-05	22.3284	ATP synthase, H+ transporting, mitochondrial F1F0 complex, subunit E	Atp5k
1456899_at	0.000441	1e-05	22.3202	RIKEN cDNA 1500004F05 gene	1500004F05Rik
1419190_at	0.000442	1.01e-05	22.3128	vesicle transport through interaction with t-SNAREs 1A	Vti1a
1419186_a_at	0.000442	1.01e-05	22.309	ST8 alpha-N-acetyl-neuraminide alpha-2,8-sialyltransferase 4	St8sia4
1438445_at	0.000445	1.01e-05	22.2775	leucine rich repeat containing 8 family, member E	Lrrc8e
1455644_at	0.000446	1.02e-05	22.2586	VPS53 GARP complex subunit	Vps53
1450432_s_at	0.000449	1.03e-05	22.2344	MUS81 structure-specific endonuclease subunit	Mus81
1436990_s_at	0.000452	1.03e-05	22.2003	coiled-coil-helix-coiled-coil-helix domain containing 10	Chchd10
1434599_a_at	0.000452	1.04e-05	22.1951	tight junction protein 2	Tjp2
1417040_a_at	0.000452	1.04e-05	22.1944	BCL2-related ovarian killer	Bok
1429914_at	0.000454	1.04e-05	22.1702	enhancer of polycomb homolog 1 (Drosophila)	Epc1
1454613_at	0.000454	1.04e-05	22.1642	dihydropyrimidinase-like 3	Dpysl3
1439341_at	0.000457	1.05e-05	22.132	growth regulation by estrogen in breast cancer-like	Greb1l
1449892_at	0.000457	1.05e-05	22.1305	lysozyme-like 1	Lyzl1
1440823_x_at	0.000457	1.05e-05	22.1282	smoothelin-like 2	Smtnl2
1452544_x_at	0.000462	1.06e-05	22.0862	histocompatibility 2, D region locus 1	H2-D1
1441824_at	0.000463	1.07e-05	22.0668	membrane bound O-acyltransferase domain containing 1	Mboat1
1458512_at	0.000463	1.07e-05	22.0633	transducin-like enhancer of split 3	Tle3
1454900_s_at	0.000464	1.07e-05	22.0533	MYC binding protein 2	Mycbp2
1431049_at	0.000465	1.08e-05	22.0299	islet cell autoantigen 1-like	Ica1l
1459320_at	0.000465	1.08e-05	22.024
1454995_at	0.000465	1.08e-05	22.0237	dimethylarginine dimethylaminohydrolase 1	Ddah1
1439768_x_at	0.000465	1.08e-05	22.0189	sema domain, immunoglobulin domain (Ig), TM domain, and short cytoplasmic domain	Sema4f
1437277_x_at	0.000465	1.08e-05	22.0183	transglutaminase 2, C polypeptide	Tgm2
1435121_at	0.000465	1.08e-05	22.0169	deiodinase, iodothyronine type III, opposite strand	Dio3os
1416848_at	0.000465	1.08e-05	22.0135	ubiquitin-like 5	Ubl5
1430674_at	0.000465	1.08e-05	22.0112	RIKEN cDNA 1700016C15 gene	1700016C15Rik
1430127_a_at	0.000469	1.09e-05	21.981	cyclin D2	Ccnd2
1430688_s_at	0.000472	1.1e-05	21.9452	cutA divalent cation tolerance homolog-like	Cutal
1449124_at	0.000472	1.1e-05	21.9436	ral guanine nucleotide dissociation stimulator,-like 1	Rgl1
1423175_s_at	0.000472	1.1e-05	21.9419	par-6 family cell polarity regulator beta	Pard6b
1443765_at	0.000474	1.11e-05	21.9189	RAP1 GTPase activating protein, opposite strand	Rap1gapos
1428135_a_at	0.000476	1.12e-05	21.8994	eukaryotic translation elongation factor 1 delta (guanine nucleotide exchange protein)	Eef1d
1427025_at	0.000477	1.12e-05	21.8898	myotubularin related protein 7	Mtmr7
1448663_s_at	0.000481	1.13e-05	21.8546	mevalonate (diphospho) decarboxylase	Mvd
1442878_at	0.000481	1.13e-05	21.8487	peroxiredoxin 6	Prdx6
1428364_at	0.000481	1.13e-05	21.8422	sodium channel modifier 1	Scnm1
1419006_s_at	0.000484	1.14e-05	21.8152	pellino 2	Peli2
1419107_at	0.000487	1.15e-05	21.7843	oligophrenin 1	Ophn1
AFFX-MURINE_b1_at	0.000489	1.15e-05	21.7686
1431076_at	0.000489	1.15e-05	21.7684	adducin 2 (beta)	Add2
1453275_at	0.00049	1.16e-05	21.7561	dynactin associated protein	Dynap
1430924_at	0.00049	1.16e-05	21.753	RIKEN cDNA 4933440M02 gene	4933440M02Rik
1421903_at	0.00049	1.16e-05	21.7485	mediator complex subunit 29	Med29
1448925_at	0.00049	1.16e-05	21.7411	twist basic helix-loop-helix transcription factor 2	Twist2
1428112_at	0.00049	1.16e-05	21.7387	mesencephalic astrocyte-derived neurotrophic factor	Manf
1457065_at	0.00049	1.16e-05	21.736	uroplakin 1B	Upk1b
1423944_at	0.00049	1.17e-05	21.7282	hemopexin	Hpx
1422629_s_at	0.000493	1.17e-05	21.7048	shroom family member 3	Shroom3
1436544_at	0.000493	1.17e-05	21.7031	ATPase, class V, type 10D	Atp10d
1425856_at	0.000493	1.17e-05	21.6964	calcium and integrin binding 1 (calmyrin)	Cib1
1448456_at	0.000494	1.18e-05	21.6852	ceroid-lipofuscinosis, neuronal 8	Cln8
1420565_at	0.000495	1.18e-05	21.6751	homeobox A1	Hoxa1
1436881_x_at	0.000495	1.18e-05	21.6664	alpha fetoprotein	Afp
1433801_at	0.000497	1.19e-05	21.6489	RIKEN cDNA 9930012K11 gene	9930012K11Rik
1428494_a_at	0.000499	1.2e-05	21.6289	polymerase (RNA) II (DNA directed) polypeptide I	Polr2i
1419289_a_at	0.0005	1.2e-05	21.6161	synaptogyrin 1	Syngr1
1455051_at	0.000505	1.21e-05	21.5745	ring finger protein 31	Rnf31
1429687_at	0.000509	1.22e-05	21.539	cytochrome c oxidase subunit VIIb2	Cox7b2
1449635_at	0.000509	1.22e-05	21.5352	pre-mRNA processing factor 19	Prpf19
1419624_a_at	0.00051	1.23e-05	21.5251	RIKEN cDNA 1700010I14 gene	1700010I14Rik
1416046_a_at	0.000511	1.23e-05	21.5163	fucosidase, alpha-L- 2, plasma	Fuca2
1435373_at	0.000515	1.24e-05	21.4798	casein kinase 1, epsilon	Csnk1e
1458281_at	0.000515	1.24e-05	21.4779	arylsulfatase B	Arsb
1430745_at	0.000515	1.24e-05	21.4766	RIKEN cDNA 5930409G06 gene	5930409G06Rik
1417884_at	0.000516	1.25e-05	21.4634	solute carrier family 16 (monocarboxylic acid transporters), member 6	Slc16a6
1426883_at	0.000516	1.25e-05	21.4576	solute carrier family 25, member 45	Slc25a45
1426575_at	0.000516	1.25e-05	21.4565	sphingomyelin synthase 1	Sgms1
1424172_at	0.000516	1.25e-05	21.4549	hydroxyacyl glutathione hydrolase	Hagh
1439369_x_at	0.000516	1.25e-05	21.4519	solute carrier family 9 (sodium	Slc9a3r2
1435834_at	0.000516	1.25e-05	21.4462	Fanconi anemia, complementation group F	Fancf
1447520_at	0.000517	1.26e-05	21.4373	lipopolysaccharide binding protein	Lbp
1460701_a_at	0.000517	1.26e-05	21.4348	mitochondrial ribosomal protein L52	Mrpl52
1421752_a_at	0.000517	1.26e-05	21.4291	serine (or cysteine) peptidase inhibitor, clade B, member 5	Serpinb5
1441339_at	0.000517	1.26e-05	21.4234	chromodomain helicase DNA binding protein 9	Chd9
1452504_s_at	0.000517	1.26e-05	21.4203	chitobiase, di-N-acetyl-	Ctbs
1429767_at	0.000517	1.26e-05	21.4171	RIKEN cDNA 2810013P06 gene	2810013P06Rik
1448491_at	0.000517	1.26e-05	21.4159	enoyl coenzyme A hydratase 1, peroxisomal	Ech1
1418238_at	0.000517	1.26e-05	21.4139	isovaleryl coenzyme A dehydrogenase	Ivd
1443906_at	0.000517	1.27e-05	21.4044	CD55 molecule, decay accelerating factor for complement	Cd55
1426832_at	0.000518	1.27e-05	21.3993	DEAD	Ddx26b
1448815_at	0.000518	1.27e-05	21.393	8-oxoguanine DNA-glycosylase 1	Ogg1
1417952_at	0.000519	1.27e-05	21.3822	cytochrome P450, family 2, subfamily j, polypeptide 6	Cyp2j6
1423718_at	0.000522	1.28e-05	21.3571	adenylate kinase 3	Ak3
1427763_a_at	0.000524	1.29e-05	21.3408	calcium	Camk2d
1418412_at	0.000525	1.29e-05	21.3306	tumor protein D52-like 1	Tpd52l1
1428226_at	0.000525	1.29e-05	21.3252	neuroguidin, EIF4E binding protein	Ngdn
1435348_at	0.000525	1.29e-05	21.3207	lysine (K)-specific demethylase 5C	Kdm5c
1456884_at	0.000525	1.3e-05	21.3156	RIKEN cDNA 6820445E23 gene	6820445E23Rik
1434428_at	0.000526	1.3e-05	21.2985	family with sequence similarity 221, member A	Fam221a
1454048_a_at	0.000526	1.3e-05	21.2962	eva-1 homolog C (C. elegans)	Eva1c
1419255_at	0.000526	1.3e-05	21.2944	spectrin beta, non-erythrocytic 1	Sptbn1
1419490_at	0.000526	1.3e-05	21.2935	family with sequence similarity 19, member A5	Fam19a5
1418716_at	0.00053	1.31e-05	21.2651	mitochondrial ribosomal protein S25	Mrps25
1419684_at	0.000531	1.32e-05	21.2502	chemokine (C-C motif) ligand 8	Ccl8
1422456_at	0.000531	1.32e-05	21.2489	N-ethylmaleimide sensitive fusion protein	Nsf
1439038_at	0.000531	1.32e-05	21.2469	KH and NYN domain containing	Khnyn
1427112_at	0.000531	1.32e-05	21.2385	tubulin tyrosine ligase	Ttl
1454880_s_at	0.000534	1.33e-05	21.2195	BCL2 modifying factor	Bmf
1443052_at	0.000538	1.34e-05	21.1768	zinc finger protein 936 pseudogene	Gm2381
1422033_a_at	0.000538	1.34e-05	21.1758	predicted readthrough transcript (NMD candidate), 44505	Gm44505///Zfp91///Cntf
1436198_at	0.000538	1.34e-05	21.1731	RIKEN cDNA 2310075K07 gene	2310075K07Rik
1445597_s_at	0.000538	1.34e-05	21.1729	phospholipase A2, group XVI	Pla2g16
1418568_x_at	0.00054	1.35e-05	21.1563	signal recognition particle 14	Srp14
1418655_at	0.000541	1.35e-05	21.1495	beta-1,4-N-acetyl-galactosaminyl transferase 1	B4galnt1
1451352_s_at	0.000546	1.37e-05	21.107	metastasis associated 3	Mta3
1449107_at	0.000546	1.37e-05	21.1062	nudix (nucleoside diphosphate linked moiety X)-type motif 4	Nudt4
1426062_a_at	0.000546	1.37e-05	21.1003	caspase 7	Casp7
1437364_at	0.000547	1.37e-05	21.092	coenzyme Q3 methyltransferase	Coq3
1435254_at	0.000551	1.39e-05	21.0569	plexin B1	Plxnb1
1436810_x_at	0.000555	1.4e-05	21.031	ubiquinol-cytochrome c reductase complex assembly factor 2	Uqcc2
1460695_a_at	0.000556	1.4e-05	21.0146	RIKEN cDNA 2010111I01 gene	2010111I01Rik
1440400_at	0.000556	1.4e-05	21.0131	ring finger protein 157	Rnf157
1438321_x_at	0.000558	1.41e-05	20.9989	family with sequence similarity 63, member A	Fam63a
1434507_at	0.000559	1.41e-05	20.9833	aminopeptidase-like 1	Npepl1
1423378_at	0.000559	1.41e-05	20.9824	a disintegrin and metallopeptidase domain 23	Adam23
1445499_at	0.000559	1.41e-05	20.9799	zinc finger CCCH type containing 13	Zc3h13
1449347_a_at	0.00056	1.42e-05	20.9676	X-linked lymphocyte-regulated 4A	Xlr4a///Xlr4c///Xlr4b
1448302_at	0.000561	1.42e-05	20.9596	potassium channel tetramerisation domain containing 20	Kctd20
1428780_at	0.000561	1.42e-05	20.9552	threonine aldolase 1	Tha1
1418965_at	0.000561	1.42e-05	20.9528	nitric oxide synthase interacting protein	Nosip
1450640_x_at	0.000564	1.43e-05	20.9286	ATP synthase, H+ transporting, mitochondrial F1F0 complex, subunit E	Atp5k
1433604_x_at	0.000566	1.44e-05	20.9145	aldolase A, fructose-bisphosphate	Aldoa
1423228_at	0.000567	1.44e-05	20.9023	UDP-Gal:betaGlcNAc beta 1,4-galactosyltransferase, polypeptide 6	B4galt6
1454084_a_at	0.000568	1.45e-05	20.8912	SUMO	Senp8
1418445_at	0.000568	1.45e-05	20.8875	solute carrier family 16 (monocarboxylic acid transporters), member 2	Slc16a2
1422838_at	0.000568	1.45e-05	20.885	potassium channel, subfamily U, member 1	Kcnu1
1452310_at	0.000569	1.45e-05	20.8785	transcriptional adaptor 2A	Tada2a
1415761_at	0.000572	1.47e-05	20.8467	mitochondrial ribosomal protein L52	Mrpl52
1435304_at	0.000572	1.47e-05	20.8461	superoxide dismutase 1, soluble	Sod1
1421456_at	0.000572	1.47e-05	20.8457	purinergic receptor P2Y, G-protein coupled 1	P2ry1
1439266_a_at	0.000572	1.47e-05	20.8455	polymerase (RNA) III (DNA directed) polypeptide K	Polr3k
1424192_at	0.000573	1.47e-05	20.8313	family with sequence similarity 216, member A	Fam216a
1450678_at	0.000573	1.47e-05	20.8299	integrin beta 2	Itgb2
1417697_at	0.000573	1.47e-05	20.8281	sterol O-acyltransferase 1	Soat1
1417800_at	0.000578	1.49e-05	20.793	poly (ADP-ribose) polymerase family, member 2	Parp2
1424336_at	0.000578	1.49e-05	20.7897	phosphopantothenoylcysteine decarboxylase	Ppcdc
1428738_a_at	0.00058	1.49e-05	20.7728	transmembrane protein 254b	Tmem254b///Tmem254c///Tmem254a
1429983_at	0.000581	1.5e-05	20.7637	RIKEN cDNA 2010002M09 gene	2010002M09Rik
1420540_a_at	0.000581	1.5e-05	20.7547	Ras-like without CAAX 1	Rit1
1418924_at	0.000581	1.5e-05	20.7528	Ras association (RalGDS	Rassf7
1448928_at	0.000582	1.5e-05	20.7462	histone deacetylase 6	Hdac6
1450472_s_at	0.000583	1.51e-05	20.7372	SMAD family member 3	Smad3
1448406_at	0.000583	1.51e-05	20.7349	EP300 interacting inhibitor of differentiation 1	Eid1
1455428_at	0.000586	1.52e-05	20.7122	family with sequence similarity 53, member B	Fam53b
1442546_at	0.000586	1.52e-05	20.7078	RIKEN cDNA C730027H18 gene	C730027H18Rik
1451415_at	0.000587	1.53e-05	20.6951	RIKEN cDNA 1810011O10 gene	1810011O10Rik
1448405_a_at	0.000587	1.53e-05	20.6939	EP300 interacting inhibitor of differentiation 1	Eid1
1440961_at	0.000589	1.53e-05	20.6785	RIKEN cDNA 9130604C24 gene	9130604C24Rik
1429698_at	0.00059	1.54e-05	20.6708	mitochondrial transcription termination factor 1a	Mterf1a
1450674_at	0.000598	1.56e-05	20.6144	cyclin-dependent kinase 5	Cdk5
1430330_at	0.000598	1.56e-05	20.613	widely-interspaced zinc finger motifs	Wiz
1417739_at	0.000601	1.57e-05	20.5885	mediator complex subunit 11	Med11
1415679_at	0.000601	1.57e-05	20.5876	presenilin enhancer gamma secretase subunit	Psenen
1450907_at	0.000601	1.57e-05	20.5862	signal peptidase complex subunit 2 homolog (S. cerevisiae)	Spcs2
1447790_at	0.000601	1.57e-05	20.5826	erythroid differentiation regulator 1	Erdr1
1428381_a_at	0.000605	1.58e-05	20.551	pancreatic progenitor cell differentiation and proliferation factor	Ppdpf
1432026_a_at	0.000605	1.59e-05	20.5508	hect domain and RLD 6	Herc6
1456152_at	0.000608	1.59e-05	20.529	progestin and adipoQ receptor family member V	Paqr5
1452600_at	0.000608	1.6e-05	20.523	TATA-box binding protein associated factor 6 like	Taf6l
1448229_s_at	0.000611	1.6e-05	20.5041	cyclin D2	Ccnd2
1428301_at	0.000611	1.61e-05	20.5027	uncharacterized LOC102638110	LOC102638110///LOC100861615///Gm3164///Gm3173///Gm3739///Gm3696///Gm3667///Gm3194///Gm3591///Gm3558///Gm3488///Gm3500///Gm3383///Gm3264///Gm3252///Gm3239///Gm3636///Gm3115///Gm3095///Gm10340///Gm2897///Gm2888///Gm10406///Gm3373///Gm3317///Gm5796																																			predicted gene 3383			predicted gene 3264			predicted gene 3252			predicted gene 3239
1428164_at	0.000612	1.61e-05	20.493	nudix (nucleoside diphosphate linked moiety X)-type motif 9	Nudt9
1424697_at	0.000612	1.61e-05	20.4866	DTW domain containing 1	Dtwd1
1417078_at	0.000612	1.61e-05	20.4864	lectin, galactose-binding, soluble 2	Lgals2
1447831_s_at	0.000613	1.62e-05	20.4778	myotubularin related protein 7	Mtmr7
1424171_a_at	0.000613	1.62e-05	20.4746	hydroxyacyl glutathione hydrolase	Hagh
1424369_at	0.000614	1.62e-05	20.4603	proteasome (prosome, macropain) inhibitor subunit 1	Psmf1
1417419_at	0.000618	1.64e-05	20.4332	cyclin D1	Ccnd1
1454615_x_at	0.000619	1.64e-05	20.4288	signal recognition particle 14	Srp14
1452414_s_at	0.000621	1.65e-05	20.4099	coiled-coil domain containing 86	Ccdc86
1425272_at	0.000625	1.66e-05	20.3836	epithelial membrane protein 2	Emp2
1419290_at	0.000625	1.66e-05	20.3807	methyltransferase like 6	Mettl6
1419012_at	0.000626	1.66e-05	20.3716	zinc finger protein, multitype 2	Zfpm2
1417852_x_at	0.000627	1.67e-05	20.3623	chloride channel accessory 3A1	Clca3a1
1424119_at	0.000632	1.68e-05	20.3265	protein kinase, AMP-activated, beta 1 non-catalytic subunit	Prkab1
1436567_a_at	0.000632	1.68e-05	20.3264	NADH dehydrogenase (ubiquinone) 1 alpha subcomplex, 7 (B14.5a)	Ndufa7
1448756_at	0.000641	1.71e-05	20.2716	S100 calcium binding protein A9 (calgranulin B)	S100a9
1453789_at	0.000641	1.71e-05	20.2694	RIKEN cDNA 4933440N22 gene	4933440N22Rik
1423965_at	0.000641	1.71e-05	20.2638	CD99 antigen-like 2	Cd99l2
1451684_a_at	0.00065	1.74e-05	20.2112	bicaudal D homolog 1 (Drosophila)	Bicd1
1453863_at	0.000654	1.75e-05	20.1879	RIKEN cDNA 3300002P09 gene	3300002P09Rik
1432459_a_at	0.000654	1.75e-05	20.1854	zinc finger and BTB domain containing 32	Zbtb32
1455673_at	0.000654	1.75e-05	20.181	alkB homolog 2, alpha-ketoglutarate-dependent dioxygenase	Alkbh2
1423216_a_at	0.000654	1.75e-05	20.1744	family with sequence similarity 32, member A	Fam32a
1425556_at	0.000658	1.77e-05	20.1501	cyclin-dependent kinase 12	Cdk12
1439878_at	0.00066	1.77e-05	20.1392	involucrin	Ivl
1454735_at	0.000661	1.78e-05	20.1289	outer dense fiber of sperm tails 2	Odf2
1426656_at	0.000664	1.79e-05	20.1082	family with sequence similarity 63, member A	Fam63a
1435292_at	0.000667	1.8e-05	20.09	TBC1 domain family, member 4	Tbc1d4
1434138_at	0.000667	1.8e-05	20.0856	prune exopolyphosphatase	Prune
1441822_at	0.000667	1.8e-05	20.0808	RIKEN cDNA 1700008F19 gene	1700008F19Rik
1441858_at	0.000667	1.8e-05	20.0794
1417695_a_at	0.000669	1.81e-05	20.0634	sterol O-acyltransferase 1	Soat1
1415877_at	0.000669	1.81e-05	20.0609	dihydropyrimidinase-like 3	Dpysl3
1422854_at	0.000671	1.82e-05	20.0469	src homology 2 domain-containing transforming protein C1	Shc1
1418829_a_at	0.000672	1.82e-05	20.0435	enolase 2, gamma neuronal	Eno2
1452249_at	0.000672	1.82e-05	20.036	prickle planar cell polarity protein 1	Prickle1
1455812_x_at	0.000673	1.82e-05	20.0319	vasorin	Vasn
1451739_at	0.000673	1.83e-05	20.0192	Kruppel-like factor 5	Klf5
1421204_a_at	0.000673	1.83e-05	20.0188	nudix (nucleoside diphosphate linked moiety X)-type motif 16	Nudt16
1437259_at	0.000673	1.83e-05	20.0178	solute carrier family 9 (sodium	Slc9a2
1452917_at	0.000674	1.83e-05	20.0135	replication factor C (activator 1) 5	Rfc5
1449424_at	0.000674	1.84e-05	20.008	pleckstrin 2	Plek2
1449109_at	0.000674	1.84e-05	20.0041	suppressor of cytokine signaling 2	Socs2
1434709_at	0.000677	1.85e-05	19.9877	neuronal cell adhesion molecule	Nrcam
1428345_at	0.000677	1.85e-05	19.9856	phospholipid phosphatase 6	Plpp6
1419687_at	0.000677	1.85e-05	19.981	MACRO domain containing 1	Macrod1
1456545_at	0.000678	1.85e-05	19.9706	interleukin 18 receptor accessory protein	Il18rap
1423832_at	0.000683	1.87e-05	19.945	protein kinase, AMP-activated, gamma 2 non-catalytic subunit	Prkag2
1451629_at	0.000683	1.87e-05	19.9396	limb-bud and heart	Lbh
1452093_at	0.000683	1.87e-05	19.9358	transmembrane protein 185B	Tmem185b
1419872_at	0.000684	1.88e-05	19.9267	colony stimulating factor 1 receptor	Csf1r
1424268_at	0.000684	1.88e-05	19.9264	spermine oxidase	Smox
1449499_at	0.000685	1.88e-05	19.916	homeobox A7	Hoxa7
1452674_a_at	0.000687	1.89e-05	19.9036	eukaryotic translation initiation factor 3, subunit K	Eif3k
1416533_at	0.000687	1.89e-05	19.8994	egl-9 family hypoxia-inducible factor 2	Egln2
1418345_at	0.000687	1.89e-05	19.8972	tumor necrosis factor (ligand) superfamily, membrane-bound member 13	Tnfsfm13///Tnfsf13///Tnfsf12
1451418_a_at	0.000687	1.89e-05	19.8928	splA	Spsb4
1418704_at	0.000692	1.91e-05	19.8642	S100 calcium binding protein A13	S100a13
1429284_at	0.000693	1.91e-05	19.8584	MOB kinase activator 3B	Mob3b
1415888_at	0.000697	1.93e-05	19.8345	hepatoma-derived growth factor	Hdgf
1456730_x_at	0.000698	1.93e-05	19.8274	actin-like 6A	Actl6a
1419097_a_at	0.000698	1.93e-05	19.8186	stomatin	Stom
1418758_a_at	0.000698	1.93e-05	19.8186	cytohesin 3	Cyth3
1460740_at	0.0007	1.94e-05	19.8072	clathrin, light polypeptide (Lcb)	Cltb
1417039_a_at	0.000706	1.96e-05	19.7751	cullin 7	Cul7
1418343_at	0.000706	1.96e-05	19.7711	GTF2I repeat domain containing 2	Gtf2ird2
1460633_at	0.000708	1.97e-05	19.7552	pre-mRNA processing factor 19	Prpf19
1423224_at	0.00071	1.97e-05	19.7461	tectonic family member 2	Tctn2
1451678_at	0.000712	1.98e-05	19.7315	nuclear prelamin A recognition factor	Narf
1448533_at	0.000713	1.99e-05	19.7231	tubulin folding cofactor B	Tbcb
1418448_at	0.000716	2e-05	19.703	related RAS viral (r-ras) oncogene	Rras
1449965_at	0.000718	2e-05	19.6903	mast cell protease 8	Mcpt8
1425914_a_at	0.000719	2.01e-05	19.6863	armadillo repeat containing, X-linked 1	Armcx1
1453193_s_at	0.000719	2.01e-05	19.6793	kinesin family member 12	Kif12
1418802_at	0.000722	2.02e-05	19.6631	expressed sequence R74862	R74862
1422128_at	0.000722	2.02e-05	19.6604	ribosomal protein L14	Rpl14
1418498_at	0.000723	2.02e-05	19.6547	fibroblast growth factor 13	Fgf13
1427331_at	0.000726	2.04e-05	19.6341	adenosine A1 receptor	Adora1
1451201_s_at	0.000727	2.04e-05	19.6285	ribonuclease	Rnh1
1429058_at	0.000729	2.05e-05	19.6124	transmembrane protein 107	Tmem107
1420615_at	0.000731	2.05e-05	19.6011	ash2 (absent, small, or homeotic)-like (Drosophila)	Ash2l
1418626_a_at	0.000731	2.05e-05	19.5992	clusterin	Clu
1424095_at	0.000731	2.06e-05	19.5951	RNA 3'-terminal phosphate cyclase	Rtca
1418888_a_at	0.000732	2.06e-05	19.5901	methionine sulfoxide reductase B1	Msrb1
1426227_s_at	0.000733	2.07e-05	19.581	vacuolar protein sorting 37C	Vps37c
1457977_at	0.000735	2.07e-05	19.5694	MYST	Meaf6
1430694_at	0.000742	2.09e-05	19.5324
1427429_at	0.000743	2.1e-05	19.5242	colony stimulating factor 2 (granulocyte-macrophage)	Csf2
1432162_s_at	0.000743	2.1e-05	19.521	protein prenyltransferase alpha subunit repeat containing 1	Ptar1
1451345_at	0.000744	2.11e-05	19.5118	methylthioadenosine phosphorylase	Mtap
1434033_at	0.000746	2.11e-05	19.5013	transducin-like enhancer of split 1	Tle1
1459153_at	0.000747	2.12e-05	19.494	stonin 2	Ston2
1433928_a_at	0.000748	2.12e-05	19.4849	ribosomal protein L13A	Rpl13a
1423907_a_at	0.000749	2.13e-05	19.478	NADH dehydrogenase (ubiquinone) Fe-S protein 8	Ndufs8
1455399_at	0.000749	2.13e-05	19.473	connector enhancer of kinase suppressor of Ras 1	Cnksr1
1417557_at	0.00075	2.13e-05	19.4691	UBX domain protein 6	Ubxn6
1425227_a_at	0.00075	2.13e-05	19.4662	ATPase, H+ transporting, lysosomal V0 subunit A1	Atp6v0a1
1434191_at	0.000759	2.16e-05	19.4202	alkylglycerol monooxygenase	Agmo
1415858_at	0.00076	2.17e-05	19.4099	eukaryotic translation initiation factor 3, subunit C	Eif3c
1437438_x_at	0.000763	2.17e-05	19.3967	pancreatic lipase-related protein 2	Pnliprp2
1424703_at	0.000763	2.18e-05	19.3942	HemK methyltransferase family member 1	Hemk1
1457651_x_at	0.000764	2.18e-05	19.3838	rad and gem related GTP binding protein 2	Rem2
1452409_at	0.000764	2.18e-05	19.3833	glioma tumor suppressor candidate region gene 2	Gltscr2
1426223_at	0.000765	2.19e-05	19.3736	tetratricopeptide repeat domain 39C	Ttc39c
1416296_at	0.000766	2.19e-05	19.365	interleukin 2 receptor, gamma chain	Il2rg
1427885_at	0.000766	2.19e-05	19.3642	polymerase (DNA-directed), delta 4	Pold4
1416410_at	0.000766	2.2e-05	19.3606	platelet-activating factor acetylhydrolase, isoform 1b, subunit 3	Pafah1b3
1417452_a_at	0.000766	2.2e-05	19.3543	Finkel-Biskis-Reilly murine sarcoma virus (FBR-MuSV) ubiquitously expressed (fox derived)	Fau
1436342_a_at	0.000766	2.2e-05	19.354	UBX domain protein 1	Ubxn1
1431269_at	0.000768	2.21e-05	19.3413	peroxiredoxin 4	Prdx4
1430979_a_at	0.000768	2.21e-05	19.3401	peroxiredoxin 2	Prdx2
1438247_at	0.000772	2.22e-05	19.3204	kelch-like 15	Klhl15
1454963_at	0.000772	2.22e-05	19.316	phosphodiesterase 12	Pde12
1429848_at	0.000773	2.23e-05	19.3081	poliovirus receptor	Pvr
1416647_at	0.000774	2.23e-05	19.3041	branched chain ketoacid dehydrogenase E1, alpha polypeptide	Bckdha
1433471_at	0.000774	2.23e-05	19.2995	transcription factor 7, T cell specific	Tcf7
1425145_at	0.000775	2.24e-05	19.2945	interleukin 1 receptor-like 1	Il1rl1
1444939_at	0.000776	2.24e-05	19.286	pre-mRNA processing factor 19	Prpf19
1417035_at	0.000776	2.24e-05	19.2843	SAC3 domain containing 1	Sac3d1
1419652_s_at	0.000778	2.25e-05	19.2704	Na+	Nkain1
1417245_at	0.00078	2.26e-05	19.2611	G protein-coupled receptor 180	Gpr180
1449553_at	0.00078	2.26e-05	19.2561	Na+	Nkain1
1418661_at	0.000781	2.27e-05	19.2471	abhydrolase domain containing 2	Abhd2
1427893_a_at	0.000785	2.28e-05	19.2297	phosphomevalonate kinase	Pmvk
1451446_at	0.000786	2.29e-05	19.22	anthrax toxin receptor 1	Antxr1
1434051_s_at	0.000786	2.29e-05	19.2193	heat shock protein 12A	Hspa12a
1426655_a_at	0.000786	2.29e-05	19.2153	family with sequence similarity 63, member A	Fam63a
1456796_at	0.000787	2.29e-05	19.2073	snail family zinc finger 3	Snai3
1426535_at	0.000788	2.3e-05	19.2001	protein O-glucosyltransferase 1	Poglut1
1451854_a_at	0.000789	2.3e-05	19.196	shroom family member 3	Shroom3
1426844_a_at	0.000793	2.32e-05	19.173	programmed cell death 2-like	Pdcd2l
1456341_a_at	0.000795	2.32e-05	19.161	Kruppel-like factor 9	Klf9
1429156_at	0.000795	2.33e-05	19.1593	centromere protein W	Cenpw
1444566_at	0.000797	2.33e-05	19.1493
1437689_x_at	0.000797	2.33e-05	19.1448	clusterin	Clu
1456193_x_at	0.000799	2.34e-05	19.1334	glutathione peroxidase 4	Gpx4
1424475_at	0.000807	2.37e-05	19.0955	calcium	Camkk2
1434372_at	0.000807	2.37e-05	19.0908	expressed sequence AW112010	AW112010
1456130_at	0.000807	2.37e-05	19.0853	thrombospondin, type I, domain containing 7A	Thsd7a
1452250_a_at	0.000807	2.37e-05	19.0847	collagen, type VI, alpha 2	Col6a2
1426111_x_at	0.000807	2.38e-05	19.0844	interferon regulatory factor 3	Irf3
1434369_a_at	0.000807	2.38e-05	19.0817	crystallin, alpha B	Cryab
1427106_at	0.000808	2.38e-05	19.0778	zinc finger and BTB domain containing 3	Zbtb3
1423507_a_at	0.000808	2.38e-05	19.0725	sirtuin 2	Sirt2
1451172_at	0.000808	2.39e-05	19.0694	transformation related protein 63 regulated like	Tprgl
1452148_at	0.000809	2.39e-05	19.0622	low density lipoprotein receptor-related protein associated protein 1	Lrpap1
1418367_x_at	0.000813	2.4e-05	19.0449	histone cluster 2, H2aa2	Hist2h2aa2
1425291_at	0.000813	2.4e-05	19.0418	forkhead box J1	Foxj1
1448772_at	0.000813	2.41e-05	19.038	ubiquitin-conjugating enzyme E2A	Ube2a
1447432_s_at	0.000814	2.41e-05	19.0297	zinc finger protein 263	Zfp263
1450103_a_at	0.000816	2.42e-05	19.0213	cytohesin 2	Cyth2
1419671_a_at	0.000824	2.45e-05	18.9798	interleukin 17 receptor C	Il17rc
1421153_at	0.000824	2.45e-05	18.977	lysyl oxidase-like 4	Loxl4
1428548_at	0.000824	2.45e-05	18.9763	p21 protein (Cdc42	Pak4
1455310_at	0.000827	2.46e-05	18.9631	SR-related CTD-associated factor 8	Scaf8
1423680_at	0.000827	2.46e-05	18.9601	fatty acid desaturase 1	Fads1
1456229_at	0.000827	2.46e-05	18.9582	homeobox B3	Hoxb3
1431505_at	0.000831	2.48e-05	18.9376	peptidyl-prolyl cis-trans isomerase H-like	Gm17748///Ppih
1436346_at	0.000834	2.49e-05	18.9219	CD109 antigen	Cd109
1436524_at	0.000839	2.5e-05	18.8987	RIKEN cDNA 4833438C02 gene	4833438C02Rik
1416651_at	0.000839	2.51e-05	18.8951	zinc finger, HIT domain containing 2	Znhit2
1436624_at	0.000839	2.51e-05	18.8942	dynamin 3	Dnm3
1420461_at	0.00084	2.51e-05	18.8893	macrophage stimulating 1 receptor (c-met-related tyrosine kinase)	Mst1r
1450798_at	0.000842	2.52e-05	18.8773	tenascin XB	Tnxb
1427951_s_at	0.000842	2.52e-05	18.8742	coiled-coil domain containing 28A	Ccdc28a
1450847_at	0.000842	2.52e-05	18.8737	nuclear cap binding protein subunit 2	Ncbp2
1448985_at	0.000842	2.53e-05	18.8667	dual specificity phosphatase 22	Dusp22
1424819_a_at	0.000842	2.53e-05	18.865	RIC8 guanine nucleotide exchange factor A	Ric8a
1439937_at	0.000842	2.53e-05	18.863	transmembrane 9 superfamily member 1	Tm9sf1
1420011_s_at	0.000842	2.53e-05	18.8619	X-box binding protein 1	Xbp1
1453105_at	0.000844	2.54e-05	18.8501	zinc finger protein 263	Zfp263
1452585_at	0.000848	2.55e-05	18.8327	mitochondrial ribosomal protein S28	Mrps28
1437473_at	0.000848	2.56e-05	18.8288	avian musculoaponeurotic fibrosarcoma oncogene homolog	Maf
1455006_at	0.000849	2.56e-05	18.8211	predicted gene, 29733	Gm29733///Cox14
1434546_at	0.00085	2.57e-05	18.8139	Smg-5 homolog, nonsense mediated mRNA decay factor (C. elegans)	Smg5
1421072_at	0.00085	2.57e-05	18.8118	Iroquois related homeobox 5 (Drosophila)	Irx5
1448824_at	0.00085	2.57e-05	18.8096	ubiquitin-conjugating enzyme E2J 1	Ube2j1
1426615_s_at	0.000852	2.58e-05	18.8009	N-myc downstream regulated gene 4	Ndrg4
1426554_a_at	0.000852	2.58e-05	18.7968	phosphoglycerate mutase 1	Pgam1
1460550_at	0.000853	2.58e-05	18.7927	myotubularin related protein 11	Mtmr11
1422554_at	0.000859	2.6e-05	18.7657	necdin-like 2	Ndnl2
1436959_x_at	0.000859	2.61e-05	18.7606	NMDA receptor synaptonuclear signaling and neuronal migration factor	Nsmf
1452132_at	0.000859	2.61e-05	18.7577	TLC domain containing 1	Tlcd1
1434894_at	0.000864	2.62e-05	18.7367	zinc finger CCCH type containing 13	Zc3h13
1451450_at	0.000864	2.63e-05	18.734	family with sequence similarity 210, member B	Fam210b
1425704_at	0.000864	2.63e-05	18.7303	dehydrogenase	Dhrs11
1456194_a_at	0.000864	2.63e-05	18.7269	Parkinson disease (autosomal recessive, early onset) 7	Park7
1423274_at	0.000868	2.64e-05	18.71	integrator complex subunit 6	Ints6
1417569_at	0.000869	2.65e-05	18.7034	neurocalcin delta	Ncald
1453087_at	0.000869	2.65e-05	18.7021	RIKEN cDNA 6330403L08 gene	6330403L08Rik
1425955_at	0.00087	2.66e-05	18.6947	caveolin 2	Cav2
1449046_a_at	0.000873	2.67e-05	18.6816	Josephin domain containing 2	Josd2
1455090_at	0.000874	2.67e-05	18.6723	angiopoietin-like 2	Angptl2
1427005_at	0.000878	2.69e-05	18.655	polo-like kinase 2	Plk2
1440220_at	0.00088	2.69e-05	18.6461	occludin	Ocln
1447268_at	0.000882	2.7e-05	18.6343	nucleolar protein 12	Nol12
1418567_a_at	0.000887	2.72e-05	18.612	signal recognition particle 14	Srp14
1451545_at	0.000889	2.73e-05	18.602	tudor domain containing 3	Tdrd3
1451103_at	0.00089	2.73e-05	18.5975	HAUS augmin-like complex, subunit 4	Haus4
1437846_x_at	0.0009	2.76e-05	18.5571	beta-site APP-cleaving enzyme 2	Bace2
1434041_at	0.000906	2.79e-05	18.5315	amyloid beta precursor protein (cytoplasmic tail) binding protein 2	Appbp2
1449041_a_at	0.000907	2.79e-05	18.5253	thyroid hormone receptor interactor 6	Trip6
1434960_at	0.000908	2.8e-05	18.5168	TATA-box binding protein associated factor 9B	Taf9b
1416764_at	0.000909	2.8e-05	18.5128	fission, mitochondrial 1	Fis1
1448767_s_at	0.000909	2.8e-05	18.5108	gap junction protein, beta 1	Gjb1
1421987_at	0.00091	2.81e-05	18.5033	3'-phosphoadenosine 5'-phosphosulfate synthase 2	Papss2
1421883_at	0.000912	2.82e-05	18.4923	ELAV (embryonic lethal, abnormal vision, Drosophila)-like 2 (Hu antigen B)	Elavl2
1416290_a_at	0.000914	2.83e-05	18.4812	proteasome (prosome, macropain) 26S subunit, ATPase, 4	Psmc4
1422139_at	0.000916	2.83e-05	18.4735	plasminogen activator, urokinase	Plau
1449875_s_at	0.000916	2.84e-05	18.4668	histocompatibility 2, T region locus 9	H2-T9///H2-T22///H2-T10
1451232_at	0.000916	2.84e-05	18.4667	CD151 antigen	Cd151
1426452_a_at	0.000916	2.84e-05	18.464	RAB30, member RAS oncogene family	Rab30
1433922_at	0.000916	2.84e-05	18.4628	RAB35, member RAS oncogene family	Rab35
1430630_at	0.000917	2.85e-05	18.4576	predicted gene, 34221	Gm34221
1440447_at	0.000917	2.85e-05	18.4563	abhydrolase domain containing 2	Abhd2
1428458_at	0.000917	2.85e-05	18.4521	processing of precursor 1, ribonuclease P	Pop1
1455017_a_at	0.000917	2.85e-05	18.4503	zinc finger, MYM-type 3	Zmym3
1418317_at	0.000919	2.86e-05	18.4415	LIM homeobox protein 2	Lhx2
1428406_s_at	0.000923	2.88e-05	18.4186	host cell factor C1 regulator 1 (XPO1-dependent)	Hcfc1r1
1424888_at	0.000923	2.88e-05	18.4186	membrane-associated ring finger (C3HC4) 2	2017-03-02
1452904_at	0.000925	2.89e-05	18.409	sperm acrosome associated 9	Spaca9
1433594_at	0.000925	2.89e-05	18.4065	COMM domain containing 2	Commd2
1424776_a_at	0.000925	2.89e-05	18.4045	solute carrier family 25, member 28	Slc25a28
1419427_at	0.000926	2.9e-05	18.3978	colony stimulating factor 3 (granulocyte)	Csf3
1441309_at	0.000928	2.91e-05	18.3875	a disintegrin-like and metallopeptidase (reprolysin type) with thrombospondin type 1 motif, 10	Adamts10
1417500_a_at	0.000928	2.91e-05	18.3863	transglutaminase 2, C polypeptide	Tgm2
1443870_at	0.000928	2.91e-05	18.3854	ATP-binding cassette, sub-family C (CFTR	Abcc4
1457918_at	0.000928	2.91e-05	18.3829	tumor necrosis factor, alpha-induced protein 2	Tnfaip2
1416903_at	0.000928	2.91e-05	18.3809	nucleobindin 1	Nucb1
1426669_at	0.000928	2.91e-05	18.3792	calcineurin-like phosphoesterase domain containing 1	Cpped1
1453286_at	0.00093	2.92e-05	18.367	plexin A2	Plxna2
1453623_a_at	0.000935	2.94e-05	18.3463	RAD23 homolog A, nucleotide excision repair protein	Rad23a
1416534_at	0.000935	2.94e-05	18.3441	D4, zinc and double PHD fingers family 2	Dpf2
1435830_a_at	0.000941	2.96e-05	18.3209	RAB7B, member RAS oncogene family	Rab7b
1434923_at	0.000944	2.97e-05	18.3078	cytochrome c oxidase assembly protein 19	Cox19
1448263_a_at	0.000945	2.98e-05	18.3022	CNDP dipeptidase 2 (metallopeptidase M20 family)	Cndp2
1460699_at	0.000945	2.98e-05	18.2994	ribosomal protein S27	Rps27
1417002_at	0.000951	3e-05	18.2741	RIKEN cDNA 0610012G03 gene	0610012G03Rik
1423467_at	0.000952	3.01e-05	18.2698	membrane-spanning 4-domains, subfamily A, member 4B	Ms4a4b
1443838_x_at	0.000952	3.01e-05	18.2661	fatty acid desaturase 2	Fads2
1432179_x_at	0.000953	3.02e-05	18.2602	spindle and kinetochore associated complex subunit 1	Ska1
1427370_at	0.000957	3.03e-05	18.2461	amidohydrolase domain containing 1	Amdhd1
1443344_at	0.000959	3.04e-05	18.2311	C2 calcium-dependent domain containing 4C	C2cd4c
1428399_a_at	0.000959	3.04e-05	18.2311	armadillo repeat containing 9	Armc9
1436454_x_at	0.000959	3.04e-05	18.2288	flap structure specific endonuclease 1	Fen1
1454757_s_at	0.000972	3.09e-05	18.1801	interferon, alpha-inducible protein 27	Ifi27
1438165_x_at	0.000972	3.09e-05	18.179	vesicle amine transport 1	Vat1
1428574_a_at	0.000973	3.1e-05	18.1715	chimerin 2	Chn2
1429613_at	0.000973	3.1e-05	18.1708	dual specificity phosphatase 28	Dusp28
1421882_a_at	0.000973	3.1e-05	18.1661	ELAV (embryonic lethal, abnormal vision, Drosophila)-like 2 (Hu antigen B)	Elavl2
1456210_at	0.000973	3.1e-05	18.1659	proline and serine rich 2	Proser2
1451756_at	0.000975	3.11e-05	18.1565	FMS-like tyrosine kinase 1	Flt1
1429880_at	0.000977	3.12e-05	18.1498	RIKEN cDNA 4921531C22 gene	4921531C22Rik
1460572_a_at	0.000977	3.12e-05	18.1459	zinc finger protein 511	Zfp511
1418949_at	0.000977	3.12e-05	18.1447	growth differentiation factor 15	Gdf15
1426705_s_at	0.00098	3.13e-05	18.1308	isoleucine-tRNA synthetase	Iars
1452312_at	0.000982	3.14e-05	18.1223	RIKEN cDNA 2810002D19 gene	2810002D19Rik
1453229_s_at	0.000982	3.15e-05	18.1163	ubiquinol-cytochrome c reductase hinge protein	Uqcrh
1415865_s_at	0.000982	3.15e-05	18.1162	2,3-bisphosphoglycerate mutase	Bpgm
1436563_at	0.000986	3.16e-05	18.0999	RIKEN cDNA 4932441J04 gene	4932441J04Rik
1438477_a_at	0.000989	3.17e-05	18.0892	methylmalonyl CoA epimerase	Mcee
1429191_at	0.000993	3.19e-05	18.073	DEAH (Asp-Glu-Ala-His) box polypeptide 33	Dhx33
1430619_a_at	0.000996	3.2e-05	18.0611	mevalonate kinase	Mvk
1424093_x_at	0.000996	3.2e-05	18.0598	CD151 antigen	Cd151
1431145_a_at	0.000999	3.22e-05	18.0446	CUE domain containing 2	Cuedc2
1419833_s_at	0.000999	3.22e-05	18.0433	ArfGAP with RhoGAP domain, ankyrin repeat and PH domain 3	Arap3
1438173_x_at	0.001	3.23e-05	18.0257	polyamine-modulated factor 1	Pmf1
1429642_at	0.001	3.24e-05	18.0221	zinc finger, AN1-type domain 4	Zfand4
1450444_a_at	0.001	3.24e-05	18.0194	nuclear receptor subfamily 1, group H, member 3	Nr1h3
1426403_at	0.00101	3.26e-05	18.0007	ARP1 actin-related protein 1B, centractin beta	Actr1b
1417116_at	0.00101	3.26e-05	17.9958	solute carrier family 6 (neurotransmitter transporter, creatine), member 8	Slc6a8
1451217_a_at	0.00101	3.27e-05	17.993	IMP1 inner mitochondrial membrane peptidase-like (S. cerevisiae)	Immp1l
1442005_at	0.00101	3.28e-05	17.977	expressed sequence AW987390	AW987390
1417079_s_at	0.00101	3.28e-05	17.9752	lectin, galactose-binding, soluble 2	Lgals2
1447585_s_at	0.00102	3.29e-05	17.9639	mitochondrial ribosomal protein S6	Mrps6
1425712_at	0.00102	3.29e-05	17.9627	cDNA sequence BC025446	BC025446
1443847_x_at	0.00102	3.3e-05	17.9607
1451695_a_at	0.00102	3.3e-05	17.9564	glutathione peroxidase 4	Gpx4
1448369_at	0.00102	3.31e-05	17.9438	polymerase (DNA directed), alpha 2	Pola2
1453605_s_at	0.00102	3.32e-05	17.9415	coiled-coil domain containing 91	Ccdc91
1451058_at	0.00102	3.32e-05	17.9384	malignant T cell amplified sequence 2	Mcts2
1454614_at	0.00102	3.32e-05	17.9355	small integral membrane protein 20	Smim20
1455508_at	0.00102	3.33e-05	17.9271	solute carrier family 35, member E2	Slc35e2
1432384_a_at	0.00102	3.34e-05	17.9179	methyltransferase like 6	Mettl6
1430557_at	0.00103	3.35e-05	17.9079	RIKEN cDNA 4930434J08 gene	4930434J08Rik
1455186_a_at	0.00103	3.35e-05	17.906	urate (5-hydroxyiso-) hydrolase	Urah
1456279_a_at	0.00103	3.36e-05	17.8959	B cell receptor associated protein 31	Bcap31
1429170_a_at	0.00103	3.38e-05	17.8757	metal response element binding transcription factor 1	Mtf1
1422178_a_at	0.00103	3.38e-05	17.8746	RAB17, member RAS oncogene family	Rab17
1416123_at	0.00103	3.38e-05	17.8744	cyclin D2	Ccnd2
1435633_at	0.00103	3.39e-05	17.8705	PWWP domain containing 2A	Pwwp2a
1433690_at	0.00103	3.39e-05	17.8659	RIKEN cDNA 2210016L21 gene	2210016L21Rik
1429456_a_at	0.00104	3.4e-05	17.8616	polymerase (RNA) III (DNA directed) polypeptide E	Polr3e
1416603_at	0.00104	3.41e-05	17.8506	ribosomal protein L22	Rpl22
1424655_at	0.00104	3.42e-05	17.8391	acid phosphatase 2, lysosomal	Acp2
1435866_s_at	0.00104	3.43e-05	17.8292	histone cluster 3, H2a	Hist3h2a
1459894_at	0.00105	3.44e-05	17.8192	IQ motif containing GTPase activating protein 2	Iqgap2
1429203_at	0.00105	3.46e-05	17.8034	REC114 meiotic recombination protein	Rec114
1429809_at	0.00105	3.46e-05	17.8017	transmembrane and tetratricopeptide repeat containing 2	Tmtc2
1419803_s_at	0.00105	3.47e-05	17.7928	coiled-coil domain containing 12	Ccdc12
1431431_a_at	0.00106	3.48e-05	17.7811	nitrogen fixation gene 1 (S. cerevisiae)	Nfs1
1419300_at	0.00106	3.48e-05	17.7774	FMS-like tyrosine kinase 1	Flt1
1452112_a_at	0.00106	3.49e-05	17.7709	RNA binding motif protein 4B	Rbm4b
1415859_at	0.00106	3.51e-05	17.7501	eukaryotic translation initiation factor 3, subunit C	Eif3c
1451611_at	0.00106	3.51e-05	17.749	phospholipase A2, group XVI	Pla2g16
1420406_at	0.00106	3.53e-05	17.7372	paternally expressed 12	Peg12
1417406_at	0.00106	3.53e-05	17.736	SERTA domain containing 1	Sertad1
1421208_at	0.00106	3.53e-05	17.7347	inhibitor of kappaB kinase gamma	Ikbkg
1457083_at	0.00106	3.53e-05	17.7337
1422550_a_at	0.00107	3.54e-05	17.7237	microtubule-associated protein 6	Map6
1426886_at	0.00107	3.54e-05	17.7232	ceroid-lipofuscinosis, neuronal 5	Cln5
1449633_s_at	0.00107	3.55e-05	17.7131	5'-nucleotidase, cytosolic IIIB	Nt5c3b
1456531_x_at	0.00107	3.56e-05	17.7043	pre-mRNA processing factor 19	Prpf19
1437670_x_at	0.00107	3.57e-05	17.6995	CD151 antigen	Cd151
1417886_at	0.00107	3.58e-05	17.6907	LBH domain containing 1	Lbhd1///1810009A15Rik
1420380_at	0.00107	3.58e-05	17.6884	chemokine (C-C motif) ligand 2	Ccl2
1437218_at	0.00108	3.59e-05	17.6813	fibronectin 1	Fn1
1455398_at	0.00108	3.6e-05	17.6687	leucine rich repeat containing 8 family, member C	Lrrc8c
1438602_s_at	0.00108	3.61e-05	17.6634	mannan-binding lectin serine peptidase 1	Masp1
1424426_at	0.00108	3.61e-05	17.6569	methylthioadenosine phosphorylase	Mtap
1429691_at	0.00108	3.62e-05	17.6536	protein tyrosine phosphatase, receptor type, G	Ptprg
1429568_x_at	0.00108	3.62e-05	17.6525	ubiquitin-conjugating enzyme E2F (putative)	Ube2f
1460026_s_at	0.00108	3.62e-05	17.6515	zinc finger, FYVE domain containing 27	Zfyve27
1431785_at	0.00108	3.62e-05	17.6505	ribonuclease T2A	Rnaset2a
1434225_at	0.00108	3.62e-05	17.6476	SWA-70 protein	Swap70
1416127_a_at	0.00109	3.64e-05	17.6308	aspartyl aminopeptidase	Dnpep
1424038_a_at	0.00109	3.65e-05	17.6218	ER membrane protein complex subunit 10	Emc10
1429273_at	0.00109	3.66e-05	17.61	BMP-binding endothelial regulator	Bmper
1416628_at	0.00109	3.67e-05	17.6069	transmembrane protein 223	Tmem223
1454849_x_at	0.00109	3.67e-05	17.6022	clusterin	Clu
1456083_x_at	0.00109	3.68e-05	17.6004	eukaryotic translation initiation factor 3, subunit C	Eif3c
1459733_at	0.00109	3.68e-05	17.595
1435551_at	0.00109	3.68e-05	17.5939	formin homology 2 domain containing 3	Fhod3
1455621_at	0.0011	3.69e-05	17.5846	zinc finger protein 870	Zfp870
1422912_at	0.0011	3.71e-05	17.5713	bone morphogenetic protein 4	Bmp4
1448026_at	0.0011	3.71e-05	17.5707	chromodomain helicase DNA binding protein 7	Chd7
1436201_x_at	0.0011	3.71e-05	17.5661	myelin basic protein	Mbp
1434737_at	0.0011	3.72e-05	17.5621	oligonucleotide	Obfc1
1450397_at	0.00111	3.74e-05	17.5432	microtubule-associated protein 1B	Map1b
1439375_x_at	0.00111	3.74e-05	17.5403	aldolase A, fructose-bisphosphate	Aldoa
1422525_at	0.00111	3.75e-05	17.5358	ATP synthase, H+ transporting, mitochondrial F1F0 complex, subunit E	Atp5k
1421209_s_at	0.00111	3.76e-05	17.5258	inhibitor of kappaB kinase gamma	Ikbkg
1416586_at	0.00111	3.76e-05	17.5253	zinc finger protein 239	Zfp239
1427630_x_at	0.00111	3.77e-05	17.5135	carcinoembryonic antigen-related cell adhesion molecule 1	Ceacam1
1423614_at	0.00111	3.78e-05	17.5087	leucine rich repeat containing 8 family, member C	Lrrc8c
1456721_at	0.00112	3.8e-05	17.4899	thrombospondin, type I, domain containing 7A	Thsd7a
1416087_at	0.00112	3.81e-05	17.4837	adaptor protein complex AP-1, sigma 1	Ap1s1
1420499_at	0.00112	3.81e-05	17.4793	GTP cyclohydrolase 1	Gch1
1416325_at	0.00113	3.85e-05	17.4519	cysteine-rich secretory protein 1	Crisp1
1424440_at	0.00113	3.86e-05	17.4382	mitochondrial ribosomal protein S6	Mrps6
1457139_at	0.00113	3.87e-05	17.4354	autism susceptibility candidate 2	Auts2
1434707_at	0.00114	3.88e-05	17.4267	SET binding factor 1	Sbf1
1416569_at	0.00114	3.88e-05	17.4248	actin-like 6A	Actl6a
1451402_at	0.00114	3.88e-05	17.4206	ecdysoneless homolog (Drosophila)	Ecd
1448905_at	0.00114	3.88e-05	17.4192	NME	Nme3///Mrps34
1420886_a_at	0.00114	3.9e-05	17.4092	X-box binding protein 1	Xbp1
1448540_a_at	0.00114	3.9e-05	17.408	RIKEN cDNA 0610012G03 gene	0610012G03Rik
1418762_at	0.00114	3.9e-05	17.4047	CD55 molecule, decay accelerating factor for complement	Cd55
1448571_a_at	0.00114	3.91e-05	17.402	glia maturation factor, beta	Gmfb
1448594_at	0.00114	3.91e-05	17.398	WNT1 inducible signaling pathway protein 1	Wisp1
1416379_at	0.00114	3.92e-05	17.3896	pannexin 1	Panx1
1423720_a_at	0.00114	3.92e-05	17.3882	secretion associated Ras related GTPase 1A	Sar1a
1442908_at	0.00114	3.93e-05	17.3853
1422505_at	0.00114	3.93e-05	17.3852	chromatin accessibility complex 1	Chrac1
1422837_at	0.00114	3.94e-05	17.3768	sciellin	Scel
1438211_s_at	0.00114	3.94e-05	17.3763	D site albumin promoter binding protein	Dbp
1447372_at	0.00114	3.94e-05	17.3744	aldehyde dehydrogenase 16 family, member A1	Aldh16a1
1423211_at	0.00115	3.95e-05	17.3649	NOP10 ribonucleoprotein	Nop10
1417307_at	0.00115	3.96e-05	17.3574	dystrophin, muscular dystrophy	Dmd
1422264_s_at	0.00115	3.96e-05	17.3571	Kruppel-like factor 9	Klf9
1420632_a_at	0.00115	3.96e-05	17.3534	Berardinelli-Seip congenital lipodystrophy 2 (seipin)	Bscl2
1426400_a_at	0.00115	3.97e-05	17.3494	calpain, small subunit 1	Capns1
1453759_at	0.00116	3.99e-05	17.3294
1423923_a_at	0.00116	4.01e-05	17.3195	WD repeat containing, antisense to Trp73	Wrap73
1436763_a_at	0.00116	4.01e-05	17.3151	Kruppel-like factor 9	Klf9
1424724_a_at	0.00116	4.02e-05	17.3076	DNA segment, Chr 16, ERATO Doi 472, expressed	D16Ertd472e
1450880_at	0.00116	4.03e-05	17.2997	mitochondrial ribosomal protein L16	Mrpl16
1447909_s_at	0.00117	4.07e-05	17.2684	selenoprotein K	Selk
1450719_at	0.00117	4.08e-05	17.2637	meprin 1 alpha	Mep1a
1417669_at	0.00117	4.08e-05	17.2634	abhydrolase domain containing 12	Abhd12
1455034_at	0.00118	4.08e-05	17.2558	nuclear receptor subfamily 4, group A, member 2	Nr4a2
1435970_at	0.00118	4.09e-05	17.2525	nemo like kinase	Nlk
1419188_s_at	0.00118	4.09e-05	17.2494	c-C motif chemokine 27-like	LOC100861978///Ccl27b///Gm2506///Gm13306///Ccl27a
1423158_at	0.00118	4.1e-05	17.2407	glucosamine-phosphate N-acetyltransferase 1	Gnpnat1
1450326_at	0.00118	4.11e-05	17.2386	src homology 2 domain-containing transforming protein C3	Shc3
1431694_a_at	0.00118	4.12e-05	17.2296	catenin beta interacting protein 1	Ctnnbip1
1429069_at	0.00118	4.13e-05	17.2221
1453042_at	0.00119	4.15e-05	17.2053	ankyrin repeat and sterile alpha motif domain containing 4B	Anks4b
1424681_a_at	0.0012	4.18e-05	17.1853	proteasome (prosome, macropain) subunit, alpha type 5	Psma5
1436337_at	0.0012	4.19e-05	17.1768	transmembrane protein 243, mitochondrial	Tmem243
1441823_at	0.0012	4.19e-05	17.1741	zinc finger, MIZ-type containing 1	Zmiz1
1452848_at	0.0012	4.2e-05	17.1673	transmembrane protein 181A	Tmem181a
1450510_a_at	0.0012	4.2e-05	17.1651	calcium channel, voltage-dependent, P	Cacna1a
1422779_at	0.0012	4.2e-05	17.1624	sphingomyelin phosphodiesterase 3, neutral	Smpd3
1436119_at	0.0012	4.21e-05	17.1618	aldehyde dehydrogenase 1 family, member L2	Aldh1l2
1454997_at	0.00121	4.23e-05	17.1425	methionine sulfoxide reductase B3	Msrb3
1453274_at	0.00121	4.23e-05	17.1412	coiled-coil domain containing 103	Ccdc103
1433742_at	0.00121	4.24e-05	17.138	KN motif and ankyrin repeat domains 1	Kank1
1418989_at	0.00121	4.24e-05	17.1362	cathepsin E	Ctse
1448348_at	0.00121	4.25e-05	17.1279	cell cycle associated protein 1	Caprin1
1418871_a_at	0.00121	4.26e-05	17.1226	proline	Phgr1
1448685_at	0.00121	4.26e-05	17.1209	ubiquinol-cytochrome c reductase complex assembly factor 2	Uqcc2
1424425_a_at	0.00121	4.26e-05	17.1182	methylthioadenosine phosphorylase	Mtap
1434357_a_at	0.00121	4.26e-05	17.118	karyopherin (importin) beta 1	Kpnb1
1435630_s_at	0.00121	4.28e-05	17.1039	acetyl-Coenzyme A acetyltransferase 2	Acat2
1416924_at	0.00121	4.28e-05	17.1019	brain protein I3	Bri3
1429079_a_at	0.00122	4.31e-05	17.0835	BLOC-1 related complex subunit 8	Borcs8///Mef2b
1429583_at	0.00122	4.31e-05	17.0831	PET100 homolog	Pet100
1425112_at	0.00122	4.33e-05	17.0691	ankyrin repeat domain 27 (VPS9 domain)	Ankrd27
1418589_a_at	0.00122	4.33e-05	17.0684	myeloid leukemia factor 1	Mlf1
1422440_at	0.00124	4.39e-05	17.0273	cyclin-dependent kinase 4	Cdk4
1420892_at	0.00124	4.4e-05	17.0146	wingless-type MMTV integration site family, member 7B	Wnt7b
1422345_s_at	0.00125	4.42e-05	17.0034	melanoma antigen, family B, 3	Mageb3///Mageb2///Mageb1
1430558_at	0.00125	4.45e-05	16.9818	zinc finger protein 318	Zfp318
1455078_at	0.00125	4.45e-05	16.979	slingshot homolog 2 (Drosophila)	Ssh2
1460239_at	0.00125	4.45e-05	16.9779	tetraspanin 13	Tspan13
1454998_at	0.00126	4.46e-05	16.9722	GPALPP motifs containing 1	Gpalpp1
1426945_at	0.00126	4.46e-05	16.9702	importin 5	Ipo5
1452845_at	0.00127	4.53e-05	16.9252	hypoxia-inducible factor 1, alpha subunit inhibitor	Hif1an
1441070_at	0.00127	4.53e-05	16.9247	predicted gene 15050	Gm15050
1454197_a_at	0.00127	4.53e-05	16.9239	coiled-coil domain containing 86	Ccdc86
1429564_at	0.00127	4.54e-05	16.9199	polycomb group ring finger 5	Pcgf5
1450787_at	0.00128	4.58e-05	16.8897	chloride channel, voltage-sensitive 5	Clcn5
1438322_x_at	0.00129	4.59e-05	16.8839	farnesyl diphosphate farnesyl transferase 1	Fdft1
1419350_at	0.00129	4.6e-05	16.8786	hook microtubule tethering protein 2	Hook2
1459897_a_at	0.00129	4.61e-05	16.8716	suprabasin	Sbsn
1418184_at	0.00129	4.62e-05	16.863	centromere protein M	Cenpm
1435733_x_at	0.00129	4.62e-05	16.862	ribonuclease H2, subunit C	Rnaseh2c
1440470_at	0.00129	4.62e-05	16.8601	leucine rich repeat containing 14	Lrrc14
1425129_a_at	0.00129	4.63e-05	16.8524	transaldolase 1	Taldo1
1455809_x_at	0.00129	4.63e-05	16.8524	RIC8 guanine nucleotide exchange factor A	Ric8a
1417348_at	0.0013	4.65e-05	16.8391	RIKEN cDNA 2310039H08 gene	2310039H08Rik
1448315_a_at	0.0013	4.65e-05	16.8378	pyrroline-5-carboxylate reductase family, member 2	Pycr2
1417161_at	0.0013	4.66e-05	16.8349	CDK2-associated protein 2	Cdk2ap2
1436424_at	0.0013	4.66e-05	16.8334	RIKEN cDNA 1600020E01 gene	1600020E01Rik
1428528_at	0.0013	4.67e-05	16.8283	golgi to ER traffic protein 4	Get4
1454825_at	0.0013	4.68e-05	16.8177	VPS51 GARP complex subunit	Vps51
1429245_at	0.0013	4.69e-05	16.8119	RIKEN cDNA 2510022D24 gene	2510022D24Rik
1418474_at	0.00131	4.71e-05	16.7999	ER membrane protein complex subunit 9	Emc9
1440493_at	0.00131	4.73e-05	16.7896	UDP-N-acetyl-alpha-D-galactosamine:polypeptide N-acetylgalactosaminyltransferase 10	Galnt10
1429570_at	0.00131	4.73e-05	16.7862	mixed lineage kinase domain-like	Mlkl
1449198_a_at	0.00131	4.75e-05	16.7759	ST3 beta-galactoside alpha-2,3-sialyltransferase 5	St3gal5
1418144_a_at	0.00131	4.75e-05	16.7748	phosphatidylinositol-4-phosphate 5-kinase, type 1 alpha	Pip5k1a
1448530_at	0.00131	4.75e-05	16.7709	guanosine monophosphate reductase	Gmpr
1423077_at	0.00131	4.75e-05	16.7708	sorting nexin 9	Snx9
1442721_at	0.00133	4.8e-05	16.74
1430111_a_at	0.00133	4.8e-05	16.7399	branched chain aminotransferase 1, cytosolic	Bcat1
1416673_at	0.00133	4.83e-05	16.7193	beta-site APP-cleaving enzyme 2	Bace2
1449087_at	0.00135	4.89e-05	16.6813	ring finger protein 141	Rnf141
1442525_at	0.00135	4.9e-05	16.6743	coiled-coil domain containing 47	Ccdc47
1435385_at	0.00135	4.91e-05	16.6717	teashirt zinc finger family member 2	Tshz2
1440995_at	0.00135	4.91e-05	16.6701	uncharacterized LOC102635948	LOC102635948///6430531B16Rik
1433694_at	0.00135	4.92e-05	16.6652	phosphodiesterase 3B, cGMP-inhibited	Pde3b
1439453_x_at	0.00135	4.92e-05	16.6638	ribonuclease H2, subunit C	Rnaseh2c
1418289_at	0.00135	4.93e-05	16.6576	nestin	Nes
1430293_a_at	0.00135	4.93e-05	16.657	predicted gene, 38431	Gm38431///Fdx1l
1433792_at	0.00136	4.94e-05	16.6491	nuclear receptor interacting protein 2	Nrip2
1434678_at	0.00136	4.95e-05	16.6406	muscleblind-like 3 (Drosophila)	Mbnl3
1443932_at	0.00136	4.96e-05	16.6363	kelch domain containing 1	Klhdc1
1452754_at	0.00136	4.96e-05	16.635	cysteine-rich with EGF-like domains 2	Creld2
1460001_at	0.00136	4.97e-05	16.6297	pyroglutamyl-peptidase I	Pgpep1
1441883_at	0.00137	4.99e-05	16.6164	cysteine-rich transmembrane module containing 1	Cystm1
1424061_at	0.00137	5.03e-05	16.596	mannosidase, beta A, lysosomal-like	Manbal
1423407_a_at	0.00137	5.03e-05	16.5948	fibulin 2	Fbln2
1418982_at	0.00137	5.03e-05	16.594	CCAAT	Cebpa
1459659_at	0.00137	5.03e-05	16.5903	predicted gene, 31454	Gm31454
1457009_at	0.00138	5.05e-05	16.5834	Rho-related BTB domain containing 3	Rhobtb3
1418535_at	0.00138	5.05e-05	16.5815	ral guanine nucleotide dissociation stimulator,-like 1	Rgl1
1418972_at	0.00138	5.05e-05	16.5814	B cell leukemia	Bcl10
1453247_at	0.00139	5.09e-05	16.5571	zinc finger protein 618	Zfp618
1426526_s_at	0.00139	5.11e-05	16.5443	oviductal glycoprotein 1	Ovgp1
1416454_s_at	0.00139	5.11e-05	16.5433	actin, alpha 2, smooth muscle, aorta	Acta2
1442107_at	0.00139	5.11e-05	16.5429	filamin, beta	Flnb
1451400_at	0.00139	5.12e-05	16.5362	gem (nuclear organelle) associated protein 8	Gemin8
1418966_a_at	0.00139	5.13e-05	16.5306	discoidin, CUB and LCCL domain containing 1	Dcbld1
1416845_at	0.00139	5.14e-05	16.5257	transmembrane protein 132A	Tmem132a
1429678_at	0.00139	5.14e-05	16.5247	RIKEN cDNA 5730508B09 gene	5730508B09Rik
1431936_a_at	0.00139	5.15e-05	16.5209	neuraminidase 2	Neu2
1452156_a_at	0.00139	5.15e-05	16.5205	nischarin	Nisch
1448550_at	0.00139	5.15e-05	16.5195	lipopolysaccharide binding protein	Lbp
1456409_at	0.0014	5.16e-05	16.5116	microRNA 2139	Mir2139///Klhdc7a
1426546_at	0.00141	5.23e-05	16.4741	testis-specific kinase 2	Tesk2
1415682_at	0.00141	5.23e-05	16.4727	exportin 7	Xpo7
1428263_a_at	0.00141	5.24e-05	16.4681	transcription elongation factor B (SIII), polypeptide 2	Tceb2
1457252_x_at	0.00142	5.25e-05	16.4615	phospholipase D2	Pld2
1448798_at	0.00142	5.26e-05	16.4555	EPS8-like 3	Eps8l3
1416226_at	0.00142	5.26e-05	16.4538	predicted pseudogene 5637	Gm5637///Arpc1b
1430375_a_at	0.00143	5.31e-05	16.4272	c-C motif chemokine 27-like	LOC100861978///Ccl27b///Gm2506///Gm13306///Ccl27a
1423908_at	0.00144	5.35e-05	16.4029	NADH dehydrogenase (ubiquinone) Fe-S protein 8	Ndufs8
1435395_s_at	0.00144	5.35e-05	16.4016	ATP synthase, H+ transporting, mitochondrial F0 complex, subunit F2	Atp5j2
1438769_a_at	0.00144	5.35e-05	16.4015	thymocyte nuclear protein 1	Thyn1
1456023_at	0.00144	5.35e-05	16.3999	zinc finger protein 846	Zfp846
1418072_at	0.00144	5.36e-05	16.3961	histone cluster 1, H2bg	Hist1h2bg///Hist1h2be///Hist1h2bc
1423047_at	0.00144	5.38e-05	16.3851	toll interacting protein	Tollip
1423892_at	0.00144	5.38e-05	16.3822	amyloid beta (A4) precursor protein-binding, family B, member 1	Apbb1
1429796_at	0.00145	5.4e-05	16.3709	kalirin, RhoGEF kinase	Kalrn
1427113_s_at	0.00145	5.41e-05	16.3656	tubulin tyrosine ligase	Ttl
1431602_a_at	0.00145	5.42e-05	16.3615	UDP-glucose glycoprotein glucosyltransferase 2	Uggt2
1428629_at	0.00145	5.43e-05	16.3552	zinc finger protein 518A	Zfp518a
1419461_at	0.00146	5.45e-05	16.3434	ribonuclease P 14 subunit	Rpp14
1416837_at	0.00146	5.46e-05	16.3392	BCL2-associated X protein	Bax
1432435_s_at	0.00146	5.47e-05	16.3343	family with sequence similarity 118, member B	Fam118b
1419031_at	0.00146	5.48e-05	16.3284	fatty acid desaturase 2	Fads2
1418702_a_at	0.00146	5.48e-05	16.3262	RIKEN cDNA 2810428I15 gene	2810428I15Rik
1425455_a_at	0.00146	5.49e-05	16.3189	churchill domain containing 1	Churc1
1419367_at	0.00146	5.49e-05	16.3188	2,4-dienoyl CoA reductase 1, mitochondrial	Decr1
1454877_at	0.00146	5.49e-05	16.3185	SERTA domain containing 4	Sertad4
1450244_a_at	0.00146	5.5e-05	16.317	mitogen-activated protein kinase kinase kinase kinase 2	Map4k2
1424670_s_at	0.00146	5.5e-05	16.3138	zinc finger, FYVE domain containing 21	Zfyve21
1457632_s_at	0.00146	5.51e-05	16.3121	Meis homeobox 2	Meis2
1416583_at	0.00147	5.52e-05	16.3059	BCL2-associated agonist of cell death	Bad
1456867_x_at	0.00147	5.52e-05	16.3037	ERGIC and golgi 3	Ergic3
1423174_a_at	0.00147	5.52e-05	16.3035	par-6 family cell polarity regulator beta	Pard6b
1437437_x_at	0.00147	5.53e-05	16.2993	aspartyl aminopeptidase	Dnpep
1448187_at	0.00147	5.53e-05	16.2964	polymerase (DNA directed), delta 1, catalytic subunit	Pold1
1441749_at	0.00147	5.54e-05	16.2922	RIKEN cDNA 4930447F24 gene	4930447F24Rik
1417402_at	0.00147	5.54e-05	16.2915	small integral membrane protein 11	Smim11
1417251_at	0.00147	5.55e-05	16.2902	palmdelphin	Palmd
1456518_at	0.00147	5.56e-05	16.2821	zinc finger protein 949	Zfp949
1433555_at	0.00147	5.56e-05	16.2817	ELL associated factor 1	Eaf1
1418709_at	0.00147	5.57e-05	16.278	cytochrome c oxidase subunit VIIa 1	Cox7a1
1425300_at	0.00147	5.57e-05	16.275	triokinase, FMN cyclase	Tkfc
1419651_at	0.00147	5.57e-05	16.2749	Na+	Nkain1
1421732_at	0.00147	5.57e-05	16.2736	glutamine repeat protein 1	Glrp1
1432386_a_at	0.00147	5.58e-05	16.2728	PHD finger protein 7	Phf7
1460177_at	0.00147	5.58e-05	16.2722	CNDP dipeptidase 2 (metallopeptidase M20 family)	Cndp2
1429797_at	0.00147	5.58e-05	16.2681	atlastin GTPase 3	Atl3
1428626_at	0.00147	5.59e-05	16.2626	LysM, putative peptidoglycan-binding, domain containing 2	Lysmd2
1448590_at	0.00147	5.6e-05	16.2625	collagen, type VI, alpha 1	Col6a1
1418052_at	0.00148	5.61e-05	16.253	mevalonate kinase	Mvk
1450985_a_at	0.00148	5.63e-05	16.2416	tight junction protein 2	Tjp2
1426568_at	0.00148	5.65e-05	16.2336	solute carrier family 2 (facilitated glucose transporter), member 9	Slc2a9
1434188_at	0.00148	5.65e-05	16.2323	solute carrier family 16 (monocarboxylic acid transporters), member 12	Slc16a12
1430769_s_at	0.00148	5.66e-05	16.226	family with sequence similarity 122, member A	Fam122a
1418209_a_at	0.00148	5.67e-05	16.2237	profilin 2	Pfn2
1423101_at	0.00149	5.68e-05	16.2159	progestin and adipoQ receptor family member IV	Paqr4
1417671_at	0.00149	5.68e-05	16.2151	selenocysteine lyase	Scly
1416654_at	0.00149	5.69e-05	16.2086	solute carrier family 31, member 2	Slc31a2
1451974_at	0.00149	5.71e-05	16.2008	oxysterol binding protein-like 2	Osbpl2
1459751_s_at	0.00149	5.72e-05	16.1944	protein phosphatase 1, regulatory (inhibitor) subunit 16A	Ppp1r16a
1433536_at	0.0015	5.74e-05	16.1851	low density lipoprotein receptor-related protein 11	Lrp11
1416389_a_at	0.0015	5.76e-05	16.1739	regulator of chromosome condensation (RCC1) and BTB (POZ) domain containing protein 2	Rcbtb2
1456773_at	0.00151	5.77e-05	16.1656	nucleoporin like 2	Nupl2
1416199_at	0.00151	5.78e-05	16.1628	kinesin family member C3	Kifc3
1456746_a_at	0.00151	5.79e-05	16.1564	CD99 antigen-like 2	Cd99l2
1454608_x_at	0.00151	5.8e-05	16.153	transthyretin	Ttr
1453481_at	0.00151	5.81e-05	16.1473	zinc finger, DHHC domain containing 2	Zdhhc2
1431637_at	0.00152	5.83e-05	16.1382
1415882_at	0.00152	5.84e-05	16.1309	growth hormone inducible transmembrane protein	Ghitm
1437373_at	0.00152	5.85e-05	16.1245	apoptosis enhancing nuclease	Aen
1420868_s_at	0.00152	5.87e-05	16.1167	predicted gene 10698	Gm10698///Tmed2
1429900_at	0.00152	5.87e-05	16.1156	RIKEN cDNA 5330406M23 gene	5330406M23Rik
1428584_a_at	0.00152	5.88e-05	16.1103	hydroxyacylglutathione hydrolase-like	Haghl
1426324_at	0.00153	5.88e-05	16.108	histocompatibility 2, D region locus L	H2-L///H2-D1
1453175_at	0.00153	5.89e-05	16.1034	zinc finger and BTB domain containing 25	Zbtb25
1417720_at	0.00153	5.9e-05	16.1022	polymerase (RNA) II (DNA directed) polypeptide J	Polr2j
1455712_at	0.00153	5.9e-05	16.1009	histone cluster 3, H2a	Hist3h2a
1416770_at	0.00153	5.9e-05	16.0979	serine	Stk25
1416820_at	0.00153	5.91e-05	16.0919	cell division cycle 37	Cdc37
1421014_a_at	0.00153	5.92e-05	16.0895	citrate lyase beta like	Clybl
1423754_at	0.00153	5.92e-05	16.0895	interferon induced transmembrane protein 3	Ifitm3
1450506_a_at	0.00153	5.94e-05	16.0783	apoptosis enhancing nuclease	Aen
1438579_at	0.00153	5.95e-05	16.0742	UTP14B small subunit processome component	Utp14b
1418852_at	0.00153	5.95e-05	16.0739	cholinergic receptor, nicotinic, alpha polypeptide 1 (muscle)	Chrna1
1444272_at	0.00154	5.96e-05	16.0679	inturned planar cell polarity protein	Intu
1426845_at	0.00154	5.99e-05	16.0518	programmed cell death 2-like	Pdcd2l
1428850_x_at	0.00155	6.03e-05	16.0349	CD99 antigen	Cd99
1416578_at	0.00155	6.04e-05	16.0274	predicted gene 9840	Gm9840///Rbx1
1428750_at	0.00156	6.07e-05	16.0133	CDC42 effector protein (Rho GTPase binding) 2	Cdc42ep2
1456784_at	0.00156	6.08e-05	16.0064	predicted gene 14137	Gm14137
1460195_at	0.00157	6.11e-05	15.9931	mitochondrial ribosomal protein S11	Mrps11
1416248_at	0.00157	6.13e-05	15.9841	NAD kinase	Nadk
1417492_at	0.00157	6.14e-05	15.9768	cathepsin B	Ctsb
1433779_at	0.00158	6.16e-05	15.9668	cancer susceptibility candidate 4	Casc4
1447724_x_at	0.00159	6.19e-05	15.9527	optic atrophy 3	Opa3
1418174_at	0.00159	6.2e-05	15.9484	D site albumin promoter binding protein	Dbp
1423985_at	0.0016	6.25e-05	15.9236	predicted gene 15776	Gm15776///Gng5
1428141_at	0.0016	6.27e-05	15.9157	golgi associated, gamma adaptin ear containing, ARF binding protein 2	Gga2
1417551_at	0.00161	6.29e-05	15.9064	ceroid lipofuscinosis, neuronal 3, juvenile (Batten, Spielmeyer-Vogt disease)	Cln3
1451515_s_at	0.00161	6.3e-05	15.9009	glycine-N-acyltransferase	Glyat
1460682_s_at	0.00161	6.32e-05	15.8914	carcinoembryonic antigen-related cell adhesion molecule 2	Ceacam2///Ceacam1
1457280_at	0.00161	6.32e-05	15.8883
1421392_a_at	0.00161	6.33e-05	15.8875	baculoviral IAP repeat-containing 3	Birc3
1427363_at	0.00162	6.34e-05	15.8793
1452493_s_at	0.00162	6.35e-05	15.8783	homeobox B8	Hoxb8///Hoxb7
1448471_a_at	0.00162	6.35e-05	15.8765	cytotoxic T lymphocyte-associated protein 2 alpha	Ctla2a
1429495_at	0.00162	6.37e-05	15.8666	transmembrane protein 107	Tmem107
1416526_a_at	0.00162	6.37e-05	15.8661	Parkinson disease (autosomal recessive, early onset) 7	Park7
1451180_a_at	0.00162	6.38e-05	15.8601	5'-nucleotidase, cytosolic IIIB	Nt5c3b
1455131_at	0.00162	6.4e-05	15.8535	optic atrophy 3	Opa3
1425134_a_at	0.00163	6.42e-05	15.8451	phosphatidylinositol glycan anchor biosynthesis, class X	Pigx
1420545_a_at	0.00163	6.44e-05	15.8338	chimerin 1	Chn1
1425615_a_at	0.00163	6.44e-05	15.8334	phosphoenolpyruvate carboxykinase 2 (mitochondrial)	Pck2
1430849_a_at	0.00164	6.46e-05	15.8248	cell growth regulator with ring finger domain 1	Cgrrf1
1433598_at	0.00164	6.47e-05	15.8174	arginine and glutamate rich 1	Arglu1
1424240_at	0.00164	6.48e-05	15.817	ADP-ribosylation factor interacting protein 2	Arfip2
1455220_at	0.00164	6.48e-05	15.8157	frequently rearranged in advanced T cell lymphomas 2	Frat2
1437538_at	0.00164	6.5e-05	15.8045	small nucleolar RNA host gene 7	Snhg7
1416284_at	0.00165	6.52e-05	15.7956	mitochondrial ribosomal protein L28	Mrpl28
1428704_at	0.00165	6.52e-05	15.7943	zinc finger protein 661	Zfp661
1451550_at	0.00165	6.54e-05	15.7864	Eph receptor B3	Ephb3
1452357_at	0.00165	6.54e-05	15.785	septin 5	Sept5///Gp1bb
1426816_at	0.00165	6.55e-05	15.7824	coiled-coil domain containing 64	Ccdc64
1437458_x_at	0.00165	6.55e-05	15.7803	clusterin	Clu
1418971_x_at	0.00165	6.56e-05	15.7799	B cell leukemia	Bcl10
1418326_at	0.00165	6.56e-05	15.7795	solute carrier family 7 (cationic amino acid transporter, y+ system), member 5	Slc7a5
1417874_at	0.00165	6.56e-05	15.7775	TMEM9 domain family, member B	Tmem9b
1431885_a_at	0.00165	6.58e-05	15.7702	MUS81 structure-specific endonuclease subunit	Mus81
1435863_at	0.00165	6.58e-05	15.7697	COMM domain containing 6	Commd6
1419640_at	0.00165	6.58e-05	15.7675	purine rich element binding protein B	Purb
1438948_x_at	0.00166	6.61e-05	15.7541	translocator protein	Tspo
1426584_a_at	0.00166	6.62e-05	15.7527	sorbitol dehydrogenase	Sord
1441356_at	0.00166	6.63e-05	15.7454	SHC (Src homology 2 domain containing) transforming protein 2	Shc2
1416419_s_at	0.00166	6.63e-05	15.7448	gamma-aminobutyric acid (GABA) A receptor-associated protein-like 1	Gabarapl1
1418507_s_at	0.00167	6.67e-05	15.7263	suppressor of cytokine signaling 2	Socs2
1448693_at	0.00168	6.7e-05	15.715	ceramide-1-phosphate transfer protein	Cptp
1441750_x_at	0.00168	6.71e-05	15.7081	RIKEN cDNA 4930447F24 gene	4930447F24Rik
1445870_at	0.00168	6.72e-05	15.7078
1460706_s_at	0.00168	6.72e-05	15.7056	retention in endoplasmic reticulum sorting receptor 1	Rer1
1434025_at	0.00168	6.72e-05	15.7052
1452620_at	0.00168	6.74e-05	15.6972	phosphoenolpyruvate carboxykinase 2 (mitochondrial)	Pck2
1460454_at	0.00168	6.74e-05	15.6968	glyoxalase domain containing 5	Glod5
1423386_at	0.00168	6.74e-05	15.6949	proteasome (prosome, macropain) 26S subunit, non-ATPase, 9	Psmd9
1436808_x_at	0.00168	6.75e-05	15.6936	minichromosome maintenance complex component 5	Mcm5
1434396_a_at	0.00168	6.75e-05	15.6922	myosin light polypeptide 6 alkali smooth muscle and non-muscle protein, pseudogene	Gm8894///Gm5526///Myl6
1418846_at	0.00168	6.76e-05	15.686	adaptor-related protein complex AP-4, mu 1	Ap4m1
1416382_at	0.00168	6.77e-05	15.6832	cathepsin C	Ctsc
1437698_at	0.00169	6.79e-05	15.6729	myosin VB	Myo5b
1424530_at	0.00169	6.8e-05	15.6697	SEC14-like lipid binding 2	Sec14l2
1419721_at	0.0017	6.84e-05	15.654	hydroxycarboxylic acid receptor 2	Hcar2
1436121_a_at	0.0017	6.86e-05	15.6443	NSE1 homolog, SMC5-SMC6 complex component	Nsmce1
1429546_at	0.00171	6.89e-05	15.6296	RIKEN cDNA 4930423K06 gene	4930423K06Rik
1422441_x_at	0.00171	6.9e-05	15.6271	cyclin-dependent kinase 4	Cdk4
1456179_at	0.00171	6.91e-05	15.6214	predicted gene 13212	Gm13212///Zfp982
1433582_at	0.00171	6.92e-05	15.6194	RIKEN cDNA 1190002N15 gene	1190002N15Rik
1443771_x_at	0.00172	6.93e-05	15.613	SMAD family member 7	Smad7
1454006_a_at	0.00172	6.93e-05	15.6123	UBX domain protein 8	Ubxn8
1416524_at	0.00172	6.94e-05	15.6086	speckle-type POZ protein	Spop
1416093_a_at	0.00172	6.95e-05	15.6038	mitochondrial ribosomal protein L20	Mrpl20
1423893_x_at	0.00172	6.97e-05	15.5947	amyloid beta (A4) precursor protein-binding, family B, member 1	Apbb1
1434791_at	0.00173	7.01e-05	15.5779	ATPase, H+ transporting, lysosomal V0 subunit A2	Atp6v0a2
1424383_at	0.00173	7.02e-05	15.5768	transmembrane protein 51	Tmem51
1419086_at	0.00173	7.02e-05	15.5744	fibroblast growth factor binding protein 1	Fgfbp1
1435952_at	0.00174	7.05e-05	15.5627	TSC22 domain family, member 1	Tsc22d1
1418583_at	0.00174	7.05e-05	15.5626	histidine triad nucleotide binding protein 3	Hint3
1430986_at	0.00174	7.05e-05	15.5605	phenylalanyl-tRNA synthetase, beta subunit	Farsb
1431582_at	0.00174	7.06e-05	15.5596	eukaryotic translation initiation factor 6	Eif6
1420450_at	0.00174	7.06e-05	15.5575	matrix metallopeptidase 10	Mmp10
1428516_a_at	0.00174	7.07e-05	15.5557	alkB homolog 7	Alkbh7
1440825_s_at	0.00174	7.09e-05	15.5463	coiled-coil domain containing 28A	Ccdc28a
1418254_at	0.00174	7.09e-05	15.5462	APAF1 interacting protein	Apip
1438910_a_at	0.00174	7.09e-05	15.5447	stomatin	Stom
1456085_x_at	0.00174	7.09e-05	15.5443	CD151 antigen	Cd151
1418131_at	0.00175	7.15e-05	15.522	SAM domain and HD domain, 1	Samhd1
1428316_a_at	0.00175	7.15e-05	15.5194	FUN14 domain containing 2	Fundc2
1456331_at	0.00176	7.18e-05	15.5074	RIKEN cDNA 9130023H24 gene	9130023H24Rik
1449476_at	0.00176	7.19e-05	15.5055	MOK protein kinase	Mok
1429049_at	0.00176	7.2e-05	15.502	NUAK family, SNF1-like kinase, 2	Nuak2
1454056_at	0.00177	7.24e-05	15.4825	RIKEN cDNA 9030407P20 gene	9030407P20Rik
1423635_at	0.00177	7.24e-05	15.4825	bone morphogenetic protein 2	Bmp2
1454712_at	0.00177	7.24e-05	15.4823	solute carrier family 25, member 51	Slc25a51
1418119_at	0.00177	7.24e-05	15.482	RNA binding motif protein 8a	Rbm8a
1422948_s_at	0.00177	7.25e-05	15.4793	histone cluster 1, H4m	Hist1h4m///Hist1h4b///Hist1h4a///Hist4h4///Hist1h4n///Hist1h4k///Hist1h4j///Hist1h4i///Hist1h4f///Hist1h4d///Hist1h4c///Hist2h4///Hist1h4h																																			histone cluster 1, H4h
1419996_s_at	0.00177	7.26e-05	15.4763	aryl hydrocarbon receptor nuclear translocator	Arnt
1452173_at	0.00177	7.28e-05	15.4667	hydroxyacyl-Coenzyme A dehydrogenase	Hadha
1416012_at	0.00179	7.33e-05	15.4459	EH-domain containing 1	Ehd1
1417659_at	0.00179	7.34e-05	15.4448	VPS29 retromer complex component	Vps29
1416188_at	0.00179	7.34e-05	15.4418	GM2 ganglioside activator protein	Gm2a
1425373_a_at	0.00179	7.36e-05	15.4345	proteasome (prosome, macropain) assembly chaperone 2	Psmg2
1442415_at	0.00179	7.37e-05	15.4316	RIKEN cDNA 5830454E08 gene	5830454E08Rik
1444186_at	0.00179	7.37e-05	15.4302	5-phosphohydroxy-L-lysine phospholyase	Phykpl
1443819_x_at	0.00179	7.38e-05	15.4279	fission, mitochondrial 1	Fis1
1452440_at	0.00179	7.4e-05	15.4207	tumor necrosis factor (ligand) superfamily, membrane-bound member 13	Tnfsfm13///Tnfsf12
1437519_x_at	0.00179	7.4e-05	15.419	hydroxyacyl glutathione hydrolase	Hagh
1436377_at	0.00179	7.4e-05	15.4188	G protein-coupled receptor 137	Gpr137
1439014_at	0.0018	7.41e-05	15.4137	Mab-21 domain containing 2	Mb21d2
1428834_at	0.0018	7.42e-05	15.4107	dual specificity phosphatase 4	Dusp4
1426247_at	0.00181	7.46e-05	15.3936	serine	Stk24
1438644_x_at	0.00181	7.5e-05	15.3806	COMM domain containing 9	Commd9
1427060_at	0.00181	7.5e-05	15.3791	mitogen-activated protein kinase 3	Mapk3
1431026_at	0.00181	7.51e-05	15.3769	N(alpha)-acetyltransferase 30, NatC catalytic subunit	Naa30
1438557_x_at	0.00181	7.51e-05	15.3735	aspartyl aminopeptidase	Dnpep
1421322_a_at	0.00181	7.52e-05	15.3715	interferon regulatory factor 9	Irf9
1417696_at	0.00182	7.53e-05	15.3682	sterol O-acyltransferase 1	Soat1
1428977_at	0.00182	7.55e-05	15.3583	carbohydrate (N-acetylgalactosamine 4-0) sulfotransferase 8	Chst8
1448325_at	0.00182	7.57e-05	15.3522	protein phosphatase 1, regulatory (inhibitor) subunit 15A	Ppp1r15a
1450275_x_at	0.00182	7.57e-05	15.3502	ubiquitin-conjugating enzyme E2F (putative)	Ube2f
1452353_at	0.00182	7.58e-05	15.3495	G protein-coupled receptor 155	Gpr155
1455134_at	0.00183	7.59e-05	15.3426	transmembrane protein 245	Tmem245
1434448_at	0.00183	7.61e-05	15.3372	taxilin alpha	Txlna
1451124_at	0.00183	7.61e-05	15.3364	superoxide dismutase 1, soluble	Sod1
1439945_at	0.00183	7.63e-05	15.3301	zinc finger protein 449	Zfp449
1439662_at	0.00183	7.63e-05	15.3285	homer scaffolding protein 1	Homer1
1452681_at	0.00183	7.63e-05	15.3284	deoxythymidylate kinase	Dtymk
1457277_at	0.00185	7.74e-05	15.2873	metallo-beta-lactamase domain containing 1	Mblac1
1428659_at	0.00185	7.74e-05	15.2859	PHD finger protein 7	Phf7
1429632_at	0.00185	7.74e-05	15.2853	trafficking protein particle complex 4	Trappc4
1421658_x_at	0.00186	7.76e-05	15.2806	pregnancy specific glycoprotein 18	Psg18
1418546_a_at	0.00186	7.77e-05	15.2752	STAM binding protein like 1	Stambpl1
1416315_at	0.00187	7.83e-05	15.2542	abhydrolase domain containing 4	Abhd4
1452803_at	0.00188	7.85e-05	15.246	GLI pathogenesis-related 2	Glipr2
1454605_a_at	0.00188	7.85e-05	15.2454	phosphatidylinositol 4-kinase type 2 alpha	Pi4k2a
1442376_at	0.00188	7.86e-05	15.2407	actin-binding LIM protein 1	Ablim1
1436509_at	0.00188	7.87e-05	15.2374	malectin	Mlec
1429713_at	0.00188	7.88e-05	15.2353	sulfatase modifying factor 2	Sumf2
1437108_at	0.00188	7.91e-05	15.2249	LSM6 homolog, U6 small nuclear RNA and mRNA degradation associated	Lsm6
1432473_a_at	0.00188	7.91e-05	15.2242	ATP-binding cassette, sub-family A (ABC1), member 14	Abca14
1434879_at	0.00189	7.92e-05	15.2189	cell division cycle 34	Cdc34
1418449_at	0.00189	7.93e-05	15.2158	ladinin	Lad1
1429059_s_at	0.00189	7.94e-05	15.212	transmembrane protein 107	Tmem107
1452042_a_at	0.00189	7.96e-05	15.2037	transmembrane protein 144	Tmem144
1439106_at	0.00189	7.98e-05	15.199	zinc finger protein 462	Zfp462
1423217_a_at	0.00189	7.98e-05	15.1983	family with sequence similarity 32, member A	Fam32a
1427931_s_at	0.0019	7.98e-05	15.1962	pyridoxal (pyridoxine, vitamin B6) kinase	Pdxk
1419641_at	0.0019	8.01e-05	15.1864	purine rich element binding protein B	Purb
1430526_a_at	0.0019	8.02e-05	15.1834	SWI	Smarca2
1439452_x_at	0.0019	8.04e-05	15.177	aspartyl aminopeptidase	Dnpep
1440507_at	0.00191	8.05e-05	15.171	predicted gene 10575	Gm10575
1417570_at	0.00191	8.06e-05	15.1669	anaphase promoting complex subunit 1	Anapc1
1451006_at	0.00192	8.11e-05	15.1486	xanthine dehydrogenase	Xdh
1429610_a_at	0.00193	8.15e-05	15.1348	zinc finger protein 511	Zfp511
1438271_at	0.00193	8.15e-05	15.1343	LIM domain containing preferred translocation partner in lipoma	Lpp
1442396_at	0.00193	8.19e-05	15.1226	RIKEN cDNA A730020M07 gene	A730020M07Rik
1424544_at	0.00193	8.19e-05	15.1222	nuclear receptor binding protein 2	Nrbp2
1456782_at	0.00193	8.19e-05	15.1215	pogo transposable element with KRAB domain	Pogk///Tada1
1429764_at	0.00193	8.2e-05	15.1181	family with sequence similarity 101, member B	Fam101b
1429772_at	0.00194	8.21e-05	15.1146	plexin A2	Plxna2
1434412_x_at	0.00194	8.21e-05	15.1136	STIP1 homology and U-Box containing protein 1	Stub1
1420891_at	0.00194	8.23e-05	15.1061	wingless-type MMTV integration site family, member 7B	Wnt7b
1433909_at	0.00194	8.25e-05	15.0998	synaptotagmin XVII	Syt17
1444435_at	0.00194	8.25e-05	15.0996	vacuolar protein sorting 13B	Vps13b
1449579_at	0.00194	8.26e-05	15.0962	Sh3 domain YSC-like 1	Sh3yl1
1422603_at	0.00194	8.27e-05	15.0919	ribonuclease, RNase A family 4	Rnase4
1460568_at	0.00195	8.31e-05	15.0798	tripartite motif-containing 46	Trim46
1455752_a_at	0.00195	8.31e-05	15.0795	transmembrane protein 134	Tmem134
1419569_a_at	0.00195	8.32e-05	15.0763	interferon-stimulated protein	Isg20
1417427_at	0.00196	8.34e-05	15.0676	ribonuclease H2, subunit C	Rnaseh2c
1455164_at	0.00197	8.4e-05	15.0487	Rho GTPase activating protein 31	Arhgap31
1454745_at	0.00197	8.41e-05	15.044	Rho GTPase activating protein 29	Arhgap29
1455614_at	0.00197	8.42e-05	15.0407	translocase of outer mitochondrial membrane 40 homolog-like (yeast)	Tomm40l
1423335_at	0.00197	8.42e-05	15.0404	RIKEN cDNA 1110004F10 gene	1110004F10Rik
1439092_at	0.00197	8.44e-05	15.0353	nuclear RNA export factor 1	Nxf1
1426600_at	0.00197	8.44e-05	15.0347	solute carrier family 2 (facilitated glucose transporter), member 1	Slc2a1
1436838_x_at	0.00198	8.45e-05	15.0302	coactosin-like 1 (Dictyostelium)	Cotl1
1452540_a_at	0.00198	8.46e-05	15.0281	histone cluster 1 H2br	Hist1h2br///Hist1h2bq///Hist1h2bp///Hist1h2bn///Hist1h2bm///Hist1h2bl///Hist1h2bj///Hist1h2bg///Hist1h2bf///Hist1h2be///Hist1h2bc
1451346_at	0.00198	8.47e-05	15.0252	methylthioadenosine phosphorylase	Mtap
1420708_at	0.00198	8.47e-05	15.0244	TRAF-interacting protein	Traip
1448656_at	0.00198	8.48e-05	15.0201	calcium channel, voltage-dependent, beta 3 subunit	Cacnb3
1432263_a_at	0.00198	8.49e-05	15.0188	cytochrome c oxidase subunit VIIa polypeptide 2-like	Cox7a2l
1447100_s_at	0.00198	8.5e-05	15.0144	RIKEN cDNA 5730508B09 gene	5730508B09Rik
1415790_at	0.00198	8.51e-05	15.009	ubiquitin-like domain containing CTD phosphatase 1	Ublcp1
1416968_a_at	0.00198	8.52e-05	15.0068	hydroxy-delta-5-steroid dehydrogenase, 3 beta- and steroid delta-isomerase 7	Hsd3b7
1434516_at	0.00199	8.54e-05	15.0006	phosphoseryl-tRNA kinase	Pstk
1419184_a_at	0.00199	8.56e-05	14.9928	four and a half LIM domains 2	Fhl2
1455124_at	0.00199	8.57e-05	14.9898	tripartite motif-containing 68	Trim68
1420033_s_at	0.00199	8.57e-05	14.9887	protein phosphatase 2, regulatory subunit B, delta	Ppp2r2d
1434388_at	0.00199	8.58e-05	14.9881	MOB kinase activator 3A	Mob3a
1438968_x_at	0.00199	8.58e-05	14.9875	serine protease inhibitor, Kunitz type 2	Spint2
1418213_at	0.00199	8.59e-05	14.9831	keratin 23	Krt23
1450519_a_at	0.00199	8.59e-05	14.9829	protein kinase, cAMP dependent, catalytic, alpha	Prkaca
1428158_at	0.00199	8.6e-05	14.9805	AKT1 substrate 1 (proline-rich)	Akt1s1
1430338_at	0.002	8.63e-05	14.9697	RIKEN cDNA 4122401K19 gene	4122401K19Rik
1421529_a_at	0.002	8.65e-05	14.9645	thioredoxin reductase 1	Txnrd1
1455895_x_at	0.00201	8.69e-05	14.9516	multivesicular body subunit 12A	Mvb12a
1429278_at	0.00201	8.7e-05	14.9475	nucleotide binding protein-like	Nubpl
1424613_at	0.00202	8.74e-05	14.9339	G protein-coupled receptor, family C, group 5, member B	Gprc5b
1450872_s_at	0.00202	8.76e-05	14.9273	lysosomal acid lipase A	Lipa
1424290_at	0.00202	8.76e-05	14.9266	oxidative stress induced growth inhibitor family member 2	Osgin2
1426220_at	0.00204	8.84e-05	14.9022	solute carrier family 35, member F6	Slc35f6
1419665_a_at	0.00204	8.84e-05	14.9001	nuclear protein transcription regulator 1	Nupr1
1451018_at	0.00204	8.85e-05	14.8988	leptin receptor overlapping transcript-like 1	Leprotl1
1449575_a_at	0.00204	8.87e-05	14.8926	glutathione S-transferase, pi 1	Gstp1
1443849_x_at	0.00204	8.87e-05	14.8909	uroporphyrinogen decarboxylase	Urod
1435868_at	0.00204	8.88e-05	14.8883	ankyrin repeat domain 13c	Ankrd13c
1429663_at	0.00204	8.88e-05	14.8882	katanin p60 subunit A-like 2	Katnal2
1423210_a_at	0.00206	8.95e-05	14.8644	NOP10 ribonucleoprotein	Nop10
1436749_at	0.00206	8.95e-05	14.864	mesoderm development candidate 2	Mesdc2
1435253_at	0.00207	9e-05	14.85	RAB11B, member RAS oncogene family	Rab11b
1454114_a_at	0.00207	9.01e-05	14.8448	solute carrier family 9, subfamily B (NHA1, cation proton antiporter 1), member 1	Slc9b1
1425220_x_at	0.00207	9.02e-05	14.8435	cDNA sequence AF067061	AF067061
1438606_a_at	0.00207	9.02e-05	14.8429	chloride intracellular channel 4 (mitochondrial)	Clic4
1424173_at	0.00207	9.02e-05	14.842	NDC1 transmembrane nucleoporin	Ndc1
1455409_at	0.00207	9.03e-05	14.8402	spire homolog 1 (Drosophila)	Spire1
1446928_at	0.00207	9.05e-05	14.8346	DnaJ heat shock protein family (Hsp40) member C17	Dnajc17
1440214_at	0.00208	9.1e-05	14.8177	RIKEN cDNA A630001G21 gene	A630001G21Rik
1452586_at	0.00209	9.13e-05	14.8091	anaphase promoting complex subunit 13	Anapc13
1430150_at	0.00209	9.15e-05	14.8017	decapping mRNA 2	Dcp2
1458718_at	0.00209	9.17e-05	14.7972	transmembrane protein 156	Tmem156
1430079_at	0.00209	9.17e-05	14.7953	RIKEN cDNA 5033406O09 gene	5033406O09Rik
1459901_at	0.00209	9.18e-05	14.7935	zinc finger protein 646	Zfp646
1455703_at	0.0021	9.18e-05	14.7916	thymoma viral proto-oncogene 2	Akt2
1443524_x_at	0.00211	9.23e-05	14.7767	B cell leukemia	Bcl10
1417824_at	0.00211	9.24e-05	14.7752	glycine C-acetyltransferase (2-amino-3-ketobutyrate-coenzyme A ligase)	Gcat///Galr3
1452367_at	0.00211	9.25e-05	14.77	coronin, actin binding protein 2A	Coro2a
1424480_s_at	0.00211	9.27e-05	14.7652	thymoma viral proto-oncogene 2	Akt2
1425553_s_at	0.00211	9.27e-05	14.7648	huntingtin interacting protein 1 related	Hip1r
1416667_at	0.00211	9.27e-05	14.7647	phenylalkylamine Ca2+ antagonist (emopamil) binding protein	Ebp
1451253_at	0.00212	9.34e-05	14.7426	PX domain containing serine	Pxk
1459840_s_at	0.00212	9.35e-05	14.7415	coiled coil domain containing 28B	Ccdc28b
1416871_at	0.00213	9.39e-05	14.7285	a disintegrin and metallopeptidase domain 8	Adam8
1438688_at	0.00213	9.39e-05	14.7279	serine	Srrm2
1417303_at	0.00213	9.4e-05	14.7258	mevalonate (diphospho) decarboxylase	Mvd
1421076_at	0.00213	9.4e-05	14.7238	SERTA domain containing 3	Sertad3
1456524_at	0.00213	9.42e-05	14.7203	neuregulin 1	Nrg1
1440882_at	0.00213	9.42e-05	14.7188	low density lipoprotein receptor-related protein 8, apolipoprotein e receptor	Lrp8
1437409_s_at	0.00214	9.43e-05	14.715	adhesion G protein-coupled receptor G6	Adgrg6
1434799_x_at	0.00214	9.44e-05	14.7132	aldolase A, fructose-bisphosphate	Aldoa
1455059_at	0.00214	9.44e-05	14.7131	helicase with zinc finger domain	Helz
1434264_at	0.00214	9.45e-05	14.7103	ankyrin 2, brain	Ank2
1424312_at	0.00214	9.46e-05	14.7071	adiponectin receptor 1	Adipor1
1422983_at	0.00214	9.46e-05	14.7066	integrin beta 6	Itgb6
1437829_s_at	0.00215	9.53e-05	14.6861	eukaryotic elongation factor-2 kinase	Eef2k
1434207_at	0.00215	9.54e-05	14.6826	ring finger protein 169	Rnf169
[truncated: 43,102 more rows]
